# Supplementary material for: Phage toxin variants are linked to protection specificity in a defensive symbiont
Source: Mol Biol Evol. 2026 Mar 24;43(5):msag079. doi: 10.1093/molbev/msag079 (PMC13137986; doi:10.1093/molbev/msag079)
Supplement: msag079_Supplementary_Data [file msag079_supplementary_data.zip]

Archive with 2 entries (2 files):
- Toxin paper - Supplementary tables.xlsx
- Toxin paper supplementary figures FEB2026_Cleaned.docx
