# Supplementary material for: Phage toxin variants are linked to protection specificity in a defensive symbiont
Source: Mol Biol Evol. 2026 Mar 24;43(5):msag079. doi: 10.1093/molbev/msag079 (PMC13137986; doi:10.1093/molbev/msag079)
Supplement: msag079_Supplementary_Data [file msag079_supplementary_data.zip › Toxin paper - Supplementary tables.xlsx]

## Sheet: Table S1
Organism Qualifier	Host	Geographic Location	Assembly Accession	BioSample
isolate: CjNOSY1	Ceratovacuna japonica	Japan:Nagano, Norikura	GCA_024349745.1	SAMD00495570
strain: 5AT	Acyrthosiphon pisum	USA:Madison, WI	GCA_000021705.1	SAMN02604135
strain: MED (Bemisia tabaci)	Bemisia tabaci	China: Zhejiang, Hangzhou	GCA_000258345.2	SAMN02712577
strain: MI47	Acyrthosiphon pisum	USA	GCA_002269405.1	SAMN07500988
strain: MEAM1	Bemisia tabaci	Israel	GCA_002285855.1	SAMN05292319
strain: A2C	Acyrthosiphon pisum	USA	GCA_002777195.1	SAMN05859939
strain: AS3	Acyrthosiphon pisum	USA	GCA_002777215.1	SAMN05859940
strain: ZA17	Acyrthosiphon pisum	USA	GCA_002777235.1	SAMN05859941
strain: NY26	Acyrthosiphon pisum	USA	GCA_002777295.1	SAMN05859942
strain: 5D	Acyrthosiphon pisum	USA	GCA_003122445.1	SAMN07168130
isolate: MI12	Acyrthosiphon pisum	USA	GCA_003590545.1	SAMN07500995
isolate: china	Bemisia tabaci (biotype Q)	China: Beijing	GCA_004300845.1	SAMN04214805
strain: SC_495	Acyrthosiphon pisum	USA	GCA_016635095.1	SAMN13884537
strain: HaCicuneomaculata-2628	Cinara cuneomaculata	France	GCA_902859575.1	SAMEA6647024
strain: HaCiconfinis-2801	Cinara confinis	France	GCA_902859675.1	SAMEA6647027
strain: HaCiwatanabei-3293	Cinara watanabei	South Korea	GCA_902859755.1	SAMEA6647031
256	Acyrthosiphon pisum	UK	This study
123	Acyrthosiphon pisum	UK	This study
308	Acyrthosiphon pisum	UK	This study
159	Acyrthosiphon pisum	UK	This study
132	Acyrthosiphon pisum	UK	This study
302	Acyrthosiphon pisum	UK	This study
AP1	Acyrthosiphon pisum	UK	This study
AP2	Acyrthosiphon pisum	UK	This study
MA	Macrosiphonella artemisiae	UK	This study
ME	Macrosiphum euphorbiae	UK	This study

## Sheet: Table S2
Sample	Biotype	Marker Lineage	# Genomes	# Markers	# Marker Sets	0	1	2	3	4	5+	Completeness %	Contamination %	Coverage	Sequencing Technology	# Contigs	N50	L50
256	Ononis	f__Enterobacteriaceae	262	297	121	1	296	0	0	0	0	99.17	0	112x	Illumina	195	73450	8
123						0	297	0	0	0	0	100	0	122x	Illumina	119	73472	9
132	Lotus					0	296	1	0	0	0	100	0.09	279x	PacBio	9	763815	2
159						0	297	0	0	0	0	100	0	266x	PacBio	11	762956	2
308	Medicago					0	297	0	0	0	0	100	0	124x	PacBio	5	2070931	1
302						0	292	5	0	0	0	100	1.73	33x	PacBio	11	583824	2
AP1						0	296	1	0	0	0	100	0.83	2069x	Illumina	214	77026	5
AP2						1	296	0	0	0	0	99.17	0	999x	Illumina	214	86126	7
ME	Galium					0	296	1	0	0	0	100	0.28	113x	Illumina	197	125170	5
MA	Artemisia					1	296	0	0	0	0	99.17	0	2123x	Illumina	147	128625	5
Supplementary Table 2: Table showing the genome coverage, sequencing technology used, completeness, and contamination of the H. defensa genomes sequenced in this study

## Sheet: Table S3
query	Biotype origins	Present/absent	COG_category	Preferred_name	KEGG_ko	PFAMs	Description
302_full_00943	Lotus	Absent	-	-	-	HTH_17	-
308_full_00342	Lotus	Absent	-	-	-	HTH_17	-
GCA_000021705.1_01517	Lotus	Absent	-	-	-	HTH_17	-
GCA_002269405.1_02001	Lotus	Absent	-	-	-	HTH_17	-
GCA_002777195.1_01354	Lotus	Absent	-	-	-	HTH_17	-
GCA_002777215.1_01436	Lotus	Absent	-	-	-	HTH_17	-
GCA_002777235.1_01194	Lotus	Absent	-	-	-	HTH_17	-
GCA_002777295.1_01597	Lotus	Absent	-	-	-	HTH_17	-
GCA_003122445.1_01942	Lotus	Absent	-	-	-	HTH_17	-
GCA_003590545.1_00841	Lotus	Absent	-	-	-	HTH_17	-
GCA_016635095.1_01244	Lotus	Absent	-	-	-	HTH_17	-
123_00898	Lotus	Absent	K	crl	ko:K11926	Crl	Binds to the sigma-S subunit of RNA polymerase, activating expression of sigma-S-regulated genes. Stimulates RNA polymerase holoenzyme formation and may bind to several other sigma factors, such as sigma-70 and sigma-32
302_full_01340	Lotus	Absent	K	crl	ko:K11926	Crl	Binds to the sigma-S subunit of RNA polymerase, activating expression of sigma-S-regulated genes. Stimulates RNA polymerase holoenzyme formation and may bind to several other sigma factors, such as sigma-70 and sigma-32
308_full_01188	Lotus	Absent	K	crl	ko:K11926	Crl	Binds to the sigma-S subunit of RNA polymerase, activating expression of sigma-S-regulated genes. Stimulates RNA polymerase holoenzyme formation and may bind to several other sigma factors, such as sigma-70 and sigma-32
GCA_000021705.1_00206	Lotus	Absent	K	crl	ko:K11926	Crl	Binds to the sigma-S subunit of RNA polymerase, activating expression of sigma-S-regulated genes. Stimulates RNA polymerase holoenzyme formation and may bind to several other sigma factors, such as sigma-70 and sigma-32
GCA_002269405.1_00217	Lotus	Absent	K	crl	ko:K11926	Crl	Binds to the sigma-S subunit of RNA polymerase, activating expression of sigma-S-regulated genes. Stimulates RNA polymerase holoenzyme formation and may bind to several other sigma factors, such as sigma-70 and sigma-32
GCA_002777195.1_00188	Lotus	Absent	K	crl	ko:K11926	Crl	Binds to the sigma-S subunit of RNA polymerase, activating expression of sigma-S-regulated genes. Stimulates RNA polymerase holoenzyme formation and may bind to several other sigma factors, such as sigma-70 and sigma-32
GCA_002777215.1_00209	Lotus	Absent	K	crl	ko:K11926	Crl	Binds to the sigma-S subunit of RNA polymerase, activating expression of sigma-S-regulated genes. Stimulates RNA polymerase holoenzyme formation and may bind to several other sigma factors, such as sigma-70 and sigma-32
GCA_002777235.1_00212	Lotus	Absent	K	crl	ko:K11926	Crl	Binds to the sigma-S subunit of RNA polymerase, activating expression of sigma-S-regulated genes. Stimulates RNA polymerase holoenzyme formation and may bind to several other sigma factors, such as sigma-70 and sigma-32
GCA_002777295.1_00219	Lotus	Absent	K	crl	ko:K11926	Crl	Binds to the sigma-S subunit of RNA polymerase, activating expression of sigma-S-regulated genes. Stimulates RNA polymerase holoenzyme formation and may bind to several other sigma factors, such as sigma-70 and sigma-32
GCA_003122445.1_00223	Lotus	Absent	K	crl	ko:K11926	Crl	Binds to the sigma-S subunit of RNA polymerase, activating expression of sigma-S-regulated genes. Stimulates RNA polymerase holoenzyme formation and may bind to several other sigma factors, such as sigma-70 and sigma-32
GCA_003590545.1_01353	Lotus	Absent	K	crl	ko:K11926	Crl	Binds to the sigma-S subunit of RNA polymerase, activating expression of sigma-S-regulated genes. Stimulates RNA polymerase holoenzyme formation and may bind to several other sigma factors, such as sigma-70 and sigma-32
GCA_016635095.1_00411	Lotus	Absent	K	crl	ko:K11926	Crl	Binds to the sigma-S subunit of RNA polymerase, activating expression of sigma-S-regulated genes. Stimulates RNA polymerase holoenzyme formation and may bind to several other sigma factors, such as sigma-70 and sigma-32
123_01832	Lotus	Absent	L	-	-	Phage_integrase	Belongs to the 'phage' integrase family
123_01833	Lotus	Absent	L	-	-	Phage_integrase	Belongs to the 'phage' integrase family
256_01734	Lotus	Absent	L	-	-	Phage_integrase	Belongs to the 'phage' integrase family
256_01735	Lotus	Absent	L	-	-	Phage_integrase	Belongs to the 'phage' integrase family
302_full_00941	Lotus	Absent	L	-	-	Phage_integrase	Belongs to the 'phage' integrase family
302_full_00942	Lotus	Absent	L	-	-	Phage_integrase	Belongs to the 'phage' integrase family
308_full_00341	Lotus	Absent	L	-	-	Phage_integrase	Belongs to the 'phage' integrase family
GCA_000021705.1_01516	Lotus	Absent	L	-	-	Phage_integrase	Belongs to the 'phage' integrase family
GCA_002269405.1_01998	Lotus	Absent	L	-	-	Phage_integrase	Belongs to the 'phage' integrase family
GCA_002269405.1_02000	Lotus	Absent	L	-	-	Phage_integrase	Belongs to the 'phage' integrase family
GCA_002777195.1_01352	Lotus	Absent	L	-	-	Phage_integrase	Belongs to the 'phage' integrase family
GCA_002777195.1_01353	Lotus	Absent	L	-	-	Phage_integrase	Belongs to the 'phage' integrase family
GCA_002777215.1_01434	Lotus	Absent	L	-	-	Phage_integrase	Belongs to the 'phage' integrase family
GCA_002777215.1_01435	Lotus	Absent	L	-	-	Phage_integrase	Belongs to the 'phage' integrase family
GCA_002777235.1_01195	Lotus	Absent	L	-	-	Phage_integrase	Belongs to the 'phage' integrase family
GCA_002777295.1_01596	Lotus	Absent	L	-	-	Phage_integrase	Belongs to the 'phage' integrase family
GCA_003122445.1_01940	Lotus	Absent	L	-	-	Phage_integrase	Belongs to the 'phage' integrase family
GCA_003122445.1_01941	Lotus	Absent	L	-	-	Phage_integrase	Belongs to the 'phage' integrase family
GCA_003590545.1_00840	Lotus	Absent	L	-	-	Phage_integrase	Belongs to the 'phage' integrase family
GCA_016635095.1_01242	Lotus	Absent	L	-	-	Phage_integrase	Belongs to the 'phage' integrase family
GCA_016635095.1_01243	Lotus	Absent	L	-	-	Phage_integrase	Belongs to the 'phage' integrase family
132_full_00027	Ononis	Absent	L	-	ko:K21039	Arm-DNA-bind_1,Phage_int_SAM_1,Phage_integrase	Belongs to the 'phage' integrase family
132_full_00239	Ononis	Absent	L	-	ko:K21039	Arm-DNA-bind_1,Phage_int_SAM_1,Phage_int_SAM_3,Phage_integrase	Belongs to the 'phage' integrase family
132_full_01477	Ononis	Absent	L	-	ko:K21039	Arm-DNA-bind_1,Phage_int_SAM_1,Phage_integrase	Belongs to the 'phage' integrase family
132_full_01630	Ononis	Absent	L	intB	-	Arm-DNA-bind_3,Phage_integrase	Belongs to the 'phage' integrase family
132_full_01631	Ononis	Absent	L	intB	-	Arm-DNA-bind_3,Phage_integrase	Belongs to the 'phage' integrase family
159_full_00004	Ononis	Absent	L	-	ko:K21039	Arm-DNA-bind_1,Phage_int_SAM_1,Phage_integrase	Belongs to the 'phage' integrase family
159_full_00048	Ononis	Absent	L	-	ko:K21039	Arm-DNA-bind_1,Phage_int_SAM_1,Phage_integrase	Belongs to the 'phage' integrase family
159_full_00261	Ononis	Absent	L	-	ko:K21039	Arm-DNA-bind_1,Phage_int_SAM_1,Phage_int_SAM_3,Phage_integrase	Belongs to the 'phage' integrase family
159_full_00831	Ononis	Absent	L	intB	-	Arm-DNA-bind_3,Phage_integrase	Belongs to the 'phage' integrase family
159_full_00832	Ononis	Absent	L	intB	-	Arm-DNA-bind_3,Phage_integrase	Belongs to the 'phage' integrase family
302_full_00856	Ononis	Absent	L	-	ko:K21039	Arm-DNA-bind_1,Phage_int_SAM_1,Phage_int_SAM_3,Phage_integrase	Belongs to the 'phage' integrase family
302_full_00885	Ononis	Absent	L	intB	-	Arm-DNA-bind_3,Phage_integrase	Belongs to the 'phage' integrase family
302_full_00887	Ononis	Absent	L	intB	-	Arm-DNA-bind_3,Phage_integrase	Belongs to the 'phage' integrase family
302_full_01851	Ononis	Absent	L	-	ko:K21039	Arm-DNA-bind_1,Phage_int_SAM_1,Phage_int_SAM_3,Phage_integrase	Belongs to the 'phage' integrase family
308_full_00246	Ononis	Absent	L	intB	-	Arm-DNA-bind_3,Phage_integrase	Belongs to the 'phage' integrase family
308_full_00247	Ononis	Absent	L	intB	-	Arm-DNA-bind_3,Phage_integrase	Belongs to the 'phage' integrase family
308_full_00360	Ononis	Absent	L	-	ko:K21039	Arm-DNA-bind_1,Phage_int_SAM_1,Phage_integrase	Belongs to the 'phage' integrase family
308_full_00924	Ononis	Absent	L	-	ko:K21039	Arm-DNA-bind_1,Phage_int_SAM_1,Phage_int_SAM_3,Phage_integrase	Belongs to the 'phage' integrase family
GCA_000021705.1_01413	Ononis	Absent	L	-	ko:K21039	Arm-DNA-bind_1,Phage_int_SAM_1,Phage_int_SAM_3,Phage_integrase	Belongs to the 'phage' integrase family
GCA_000021705.1_01423	Ononis	Absent	L	intB	-	Arm-DNA-bind_3,Phage_integrase	Belongs to the 'phage' integrase family
GCA_000021705.1_01425	Ononis	Absent	L	intB	-	Arm-DNA-bind_3,Phage_integrase	Belongs to the 'phage' integrase family
GCA_000021705.1_01858	Ononis	Absent	L	-	ko:K21039	Arm-DNA-bind_1,Phage_int_SAM_1,Phage_integrase	Belongs to the 'phage' integrase family
GCA_002269405.1_00524	Ononis	Absent	L	-	ko:K21039	Arm-DNA-bind_1,Phage_int_SAM_1,Phage_int_SAM_3,Phage_integrase	Belongs to the 'phage' integrase family
GCA_002269405.1_01867	Ononis	Absent	L	-	ko:K21039	Arm-DNA-bind_1,Phage_int_SAM_1,Phage_int_SAM_3,Phage_integrase	Belongs to the 'phage' integrase family
GCA_002269405.1_01900	Ononis	Absent	L	intB	-	Arm-DNA-bind_3,Phage_integrase	Belongs to the 'phage' integrase family
123_01896	Lotus	Absent	M	-	-	-	COG3209 Rhs family protein
256_01800	Lotus	Absent	M	-	-	-	COG3209 Rhs family protein
GCA_002777195.1_01267	Lotus	Absent	M	-	-	-	COG3209 Rhs family protein
123_01904	Lotus	Absent	P	kup	ko:K03549	K_trans	Responsible for the low-affinity transport of potassium into the cell, with the
256_01807	Lotus	Absent	P	kup	ko:K03549	K_trans	Responsible for the low-affinity transport of potassium into the cell, with the
302_full_01904	Lotus	Absent	P	kup	ko:K03549	K_trans	Responsible for the low-affinity transport of potassium into the cell, with the
308_full_00062	Lotus	Absent	P	kup	ko:K03549	K_trans	Responsible for the low-affinity transport of potassium into the cell, with the
GCA_000021705.1_01116	Lotus	Absent	P	kup	ko:K03549	K_trans	Responsible for the low-affinity transport of potassium into the cell, with the
GCA_002269405.1_00466	Lotus	Absent	P	kup	ko:K03549	K_trans	Responsible for the low-affinity transport of potassium into the cell, with the
GCA_002777195.1_01261	Lotus	Absent	P	kup	ko:K03549	K_trans	Responsible for the low-affinity transport of potassium into the cell, with the
GCA_002777215.1_01304	Lotus	Absent	P	kup	ko:K03549	K_trans	Responsible for the low-affinity transport of potassium into the cell, with the
GCA_002777235.1_01149	Lotus	Absent	P	kup	ko:K03549	K_trans	Responsible for the low-affinity transport of potassium into the cell, with the
GCA_002777295.1_01163	Lotus	Absent	P	kup	ko:K03549	K_trans	Responsible for the low-affinity transport of potassium into the cell, with the
GCA_003122445.1_00474	Lotus	Absent	P	kup	ko:K03549	K_trans	Responsible for the low-affinity transport of potassium into the cell, with the
GCA_003590545.1_01045	Lotus	Absent	P	kup	ko:K03549	K_trans	Responsible for the low-affinity transport of potassium into the cell, with the
GCA_016635095.1_01578	Lotus	Absent	P	kup	ko:K03549	K_trans	Responsible for the low-affinity transport of potassium into the cell, with the
123_01897	Lotus	Absent	Q	-	-	-	calcium- and calmodulin-responsive adenylate cyclase activity
123_01900	Lotus	Absent	Q	-	-	Anthrax_toxA,HemolysinCabind,Peptidase_C58,Peptidase_C80	COG2931 RTX toxins and related Ca2 -binding proteins
123_01901	Lotus	Absent	Q	-	-	Anthrax_toxA,HemolysinCabind,Peptidase_C58,Peptidase_C80	COG2931 RTX toxins and related Ca2 -binding proteins
256_01801	Lotus	Absent	Q	-	-	-	calcium- and calmodulin-responsive adenylate cyclase activity
256_01804	Lotus	Absent	Q	-	-	Anthrax_toxA,HemolysinCabind,Peptidase_C58,Peptidase_C80	COG2931 RTX toxins and related Ca2 -binding proteins
302_full_01899	Lotus	Absent	Q	-	-	Anthrax_toxA,HemolysinCabind,Peptidase_C58,Peptidase_C80	COG2931 RTX toxins and related Ca2 -binding proteins
308_full_00057	Lotus	Absent	Q	-	-	Anthrax_toxA,HemolysinCabind,Peptidase_C58,Peptidase_C80	COG2931 RTX toxins and related Ca2 -binding proteins
GCA_000021705.1_01121	Lotus	Absent	Q	-	-	Anthrax_toxA,HemolysinCabind,Peptidase_C58,Peptidase_C80	COG2931 RTX toxins and related Ca2 -binding proteins
GCA_002269405.1_00471	Lotus	Absent	Q	-	-	Anthrax_toxA,HemolysinCabind,Peptidase_C58,Peptidase_C80	COG2931 RTX toxins and related Ca2 -binding proteins
GCA_002269405.1_00472	Lotus	Absent	Q	-	-	Anthrax_toxA,HemolysinCabind,Peptidase_C58,Peptidase_C80	COG2931 RTX toxins and related Ca2 -binding proteins
GCA_002269405.1_00473	Lotus	Absent	Q	-	-	-	calcium- and calmodulin-responsive adenylate cyclase activity
GCA_002777195.1_01266	Lotus	Absent	Q	-	-	Anthrax_toxA,HemolysinCabind,Peptidase_C58,Peptidase_C80	COG2931 RTX toxins and related Ca2 -binding proteins
GCA_002777215.1_01309	Lotus	Absent	Q	-	-	Anthrax_toxA,HemolysinCabind,Peptidase_C58,Peptidase_C80	COG2931 RTX toxins and related Ca2 -binding proteins
GCA_002777235.1_01144	Lotus	Absent	Q	-	-	Anthrax_toxA,HemolysinCabind,Peptidase_C58,Peptidase_C80	COG2931 RTX toxins and related Ca2 -binding proteins
GCA_002777295.1_01168	Lotus	Absent	Q	-	-	Anthrax_toxA,HemolysinCabind,Peptidase_C58,Peptidase_C80	COG2931 RTX toxins and related Ca2 -binding proteins
GCA_003122445.1_00479	Lotus	Absent	Q	-	-	Anthrax_toxA,HemolysinCabind,Peptidase_C58,Peptidase_C80	COG2931 RTX toxins and related Ca2 -binding proteins
GCA_003122445.1_00480	Lotus	Absent	Q	-	-	Anthrax_toxA,HemolysinCabind,Peptidase_C58,Peptidase_C80	COG2931 RTX toxins and related Ca2 -binding proteins
GCA_003590545.1_01050	Lotus	Absent	Q	-	-	Anthrax_toxA,HemolysinCabind,Peptidase_C58,Peptidase_C80	COG2931 RTX toxins and related Ca2 -binding proteins
GCA_003590545.1_01051	Lotus	Absent	Q	-	-	-	calcium- and calmodulin-responsive adenylate cyclase activity
GCA_016635095.1_01371	Lotus	Absent	Q	-	-	Anthrax_toxA,HemolysinCabind,Peptidase_C58,Peptidase_C80	COG2931 RTX toxins and related Ca2 -binding proteins
123_00725	Lotus	Absent	S	repA1	-	IncFII_repA	This protein is essential for plasmid replication
123_00816	Lotus	Absent	S	repA1	-	IncFII_repA	This protein is essential for plasmid replication
123_01834	Lotus	Absent	S	-	-	-	Helix-turn-helix domain
123_01903	Lotus	Absent	S	-	-	HTH_Tnp_4	to AA sequence GI 189502478
256_01733	Lotus	Absent	S	-	-	-	Helix-turn-helix domain
256_01806	Lotus	Absent	S	-	-	HTH_Tnp_4	to AA sequence GI 189502478
302_full_01605	Lotus	Absent	S	repA1	-	IncFII_repA	This protein is essential for plasmid replication
302_full_01901	Lotus	Absent	S	-	-	HTH_Tnp_4	to AA sequence GI 189502478
308_full_00059	Lotus	Absent	S	-	-	HTH_Tnp_4	to AA sequence GI 189502478
308_full_01926	Lotus	Absent	S	repA1	-	IncFII_repA	This protein is essential for plasmid replication
308_full_02154	Lotus	Absent	S	repA1	-	IncFII_repA	This protein is essential for plasmid replication
GCA_000021705.1_00956	Lotus	Absent	S	repA1	-	IncFII_repA	This protein is essential for plasmid replication
GCA_000021705.1_01119	Lotus	Absent	S	-	-	HTH_Tnp_4	to AA sequence GI 189502478
GCA_000021705.1_02116	Lotus	Absent	S	repA1	-	IncFII_repA	This protein is essential for plasmid replication
GCA_002269405.1_00469	Lotus	Absent	S	-	-	HTH_Tnp_4	to AA sequence GI 189502478
GCA_002269405.1_00818	Lotus	Absent	S	repA1	-	IncFII_repA	This protein is essential for plasmid replication
GCA_002269405.1_02353	Lotus	Absent	S	repA1	-	IncFII_repA	This protein is essential for plasmid replication
GCA_002269405.1_02416	Lotus	Absent	S	repA1	-	IncFII_repA	This protein is essential for plasmid replication
GCA_002269405.1_02444	Lotus	Absent	S	repA1	-	IncFII_repA	This protein is essential for plasmid replication
GCA_002777195.1_00855	Lotus	Absent	S	repA1	-	IncFII_repA	This protein is essential for plasmid replication
GCA_002777195.1_00867	Lotus	Absent	S	repA1	-	IncFII_repA	This protein is essential for plasmid replication
GCA_002777195.1_01264	Lotus	Absent	S	-	-	HTH_Tnp_4	to AA sequence GI 189502478
GCA_002777195.1_02015	Lotus	Absent	S	repA1	-	IncFII_repA	This protein is essential for plasmid replication
GCA_002777195.1_02199	Lotus	Absent	S	repA1	-	IncFII_repA	This protein is essential for plasmid replication
GCA_002777215.1_00885	Lotus	Absent	S	repA1	-	IncFII_repA	This protein is essential for plasmid replication
GCA_002777215.1_00896	Lotus	Absent	S	repA1	-	IncFII_repA	This protein is essential for plasmid replication
GCA_002777215.1_01307	Lotus	Absent	S	-	-	HTH_Tnp_4	to AA sequence GI 189502478
GCA_002777215.1_02126	Lotus	Absent	S	repA1	-	IncFII_repA	This protein is essential for plasmid replication
GCA_002777215.1_02205	Lotus	Absent	S	repA1	-	IncFII_repA	This protein is essential for plasmid replication
GCA_002777235.1_00974	Lotus	Absent	S	repA1	-	IncFII_repA	This protein is essential for plasmid replication
GCA_002777235.1_01146	Lotus	Absent	S	-	-	HTH_Tnp_4	to AA sequence GI 189502478
GCA_002777235.1_02233	Lotus	Absent	S	repA1	-	IncFII_repA	This protein is essential for plasmid replication
GCA_002777295.1_01002	Lotus	Absent	S	repA1	-	IncFII_repA	This protein is essential for plasmid replication
GCA_002777295.1_01166	Lotus	Absent	S	-	-	HTH_Tnp_4	to AA sequence GI 189502478
GCA_003122445.1_00477	Lotus	Absent	S	-	-	HTH_Tnp_4	to AA sequence GI 189502478
GCA_003122445.1_00791	Lotus	Absent	S	repA1	-	IncFII_repA	This protein is essential for plasmid replication
GCA_003122445.1_02292	Lotus	Absent	S	repA1	-	IncFII_repA	This protein is essential for plasmid replication
GCA_003122445.1_02351	Lotus	Absent	S	repA1	-	IncFII_repA	This protein is essential for plasmid replication
GCA_003122445.1_02380	Lotus	Absent	S	repA1	-	IncFII_repA	This protein is essential for plasmid replication
GCA_003122445.1_02389	Lotus	Absent	S	repA1	-	IncFII_repA	This protein is essential for plasmid replication
GCA_003122445.1_02390	Lotus	Absent	S	repA1	-	IncFII_repA	This protein is essential for plasmid replication
GCA_003590545.1_00118	Lotus	Absent	S	repA1	-	IncFII_repA	This protein is essential for plasmid replication
GCA_003590545.1_01048	Lotus	Absent	S	-	-	HTH_Tnp_4	to AA sequence GI 189502478
GCA_016635095.1_01369	Lotus	Absent	S	-	-	HTH_Tnp_4	to AA sequence GI 189502478
GCA_016635095.1_01675	Lotus	Absent	S	repA1	-	IncFII_repA	This protein is essential for plasmid replication
132_full_01552	Lotus	Present	-	-	-	-	Conserved hypothetical protein in APSE-7
132_full_01560	Lotus	Present	-	-	-	-	Shiga-like toxin alpha subunit
132_full_01962	Lotus	Present	-	-	-	-	-
159_full_00748	Lotus	Present	-	-	-	-	-
159_full_01970	Lotus	Present	-	-	-	-	Shiga-like toxin alpha subunit
132_full_01559	Lotus	Present	G	arrQ	ko:K01185	Phage_lysozyme	lysozyme
159_full_01971	Lotus	Present	G	arrQ	ko:K01185	Phage_lysozyme	lysozyme
132_full_00965	Lotus	Present	K	crl	ko:K11926	Crl	Binds to the sigma-S subunit of RNA polymerase, activating expression of sigma-S-regulated genes. Stimulates RNA polymerase holoenzyme formation and may bind to several other sigma factors, such as sigma-70 and sigma-32
132_full_01997	Lotus	Present	K	VVA1647	-	GerE,PAS_4,Reg_prop,TPR_8,Y_Y_Y	luxR family (DNA-binding HTH domain-containing protein)
159_full_01682	Lotus	Present	K	crl	ko:K11926	Crl	Binds to the sigma-S subunit of RNA polymerase, activating expression of sigma-S-regulated genes. Stimulates RNA polymerase holoenzyme formation and may bind to several other sigma factors, such as sigma-70 and sigma-32
159_full_01978	Lotus	Present	K	VVA1647	-	GerE,PAS_4,Reg_prop,TPR_8,Y_Y_Y	luxR family (DNA-binding HTH domain-containing protein)
GCA_002269405.1_01902	Ononis	Absent	L	intB	-	Arm-DNA-bind_3,Phage_integrase	Belongs to the 'phage' integrase family
GCA_002777195.1_01296	Ononis	Absent	L	intB	-	Arm-DNA-bind_3,Phage_integrase	Belongs to the 'phage' integrase family
GCA_002777195.1_01298	Ononis	Absent	L	intB	-	Arm-DNA-bind_3,Phage_integrase	Belongs to the 'phage' integrase family
GCA_002777195.1_01375	Ononis	Absent	L	-	ko:K21039	Arm-DNA-bind_1,Phage_int_SAM_1,Phage_int_SAM_3,Phage_integrase	Belongs to the 'phage' integrase family
GCA_002777195.1_01764	Ononis	Absent	L	-	ko:K21039	Arm-DNA-bind_1,Phage_int_SAM_1,Phage_int_SAM_3,Phage_integrase	Belongs to the 'phage' integrase family
GCA_002777215.1_01338	Ononis	Absent	L	intB	-	Arm-DNA-bind_3,Phage_integrase	Belongs to the 'phage' integrase family
123_01272	Medicago	Absent	K	-	-	GerE,PAS_4	to transcriptional regulator, LuxR family
256_01067	Medicago	Absent	K	-	-	GerE,PAS_4	to transcriptional regulator, LuxR family
132_full_02004	Medicago	Absent	S	virB2	ko:K03197	TrbC	TrbC/VIRB2 family
132_full_02005	Medicago	Absent	U	virB4	ko:K03199	CagE_TrbE_VirB,VirB3	type IV secretory pathway, VirB4 components
159_full_01997	Medicago	Absent	U	virB4	ko:K03199	CagE_TrbE_VirB,VirB3	type IV secretory pathway, VirB4 components
256_01665	Medicago	Absent	U	lvhB4	ko:K03199	CagE_TrbE_VirB,VirB3	type IV secretory pathway, VirB4 components
302_full_01616	Medicago	Present	K	-	-	GerE,PAS_4	helix_turn_helix, Lux Regulon
308_full_01934	Medicago	Present	K	-	-	GerE,PAS_4	helix_turn_helix, Lux Regulon
GCA_000021705.1_01803	Medicago	Present	K	-	-	GerE,PAS_4	helix_turn_helix, Lux Regulon
GCA_002269405.1_00804	Medicago	Present	K	-	-	GerE,PAS_4	helix_turn_helix, Lux Regulon
GCA_002269405.1_02240	Medicago	Present	K	-	-	GerE,PAS_4	helix_turn_helix, Lux Regulon
GCA_002777195.1_00880	Medicago	Present	K	-	-	GerE,PAS_4	helix_turn_helix, Lux Regulon
GCA_002777195.1_00881	Medicago	Present	K	-	-	GerE,PAS_4	helix_turn_helix, Lux Regulon
GCA_002777215.1_00909	Medicago	Present	K	-	-	GerE,PAS_4	helix_turn_helix, Lux Regulon
GCA_002777215.1_00910	Medicago	Present	K	-	-	GerE,PAS_4	helix_turn_helix, Lux Regulon
GCA_002777235.1_00982	Medicago	Present	K	-	-	GerE,PAS_4	helix_turn_helix, Lux Regulon
GCA_002777295.1_01890	Medicago	Present	K	-	-	GerE,PAS_4	helix_turn_helix, Lux Regulon
GCA_003122445.1_02178	Medicago	Present	K	-	-	GerE,PAS_4	helix_turn_helix, Lux Regulon
GCA_003590545.1_00107	Medicago	Present	K	-	-	GerE,PAS_4	helix_turn_helix, Lux Regulon
GCA_016635095.1_01161	Medicago	Present	K	-	-	GerE,PAS_4	helix_turn_helix, Lux Regulon
GCA_002777215.1_01340	Ononis	Absent	L	intB	-	Arm-DNA-bind_3,Phage_integrase	Belongs to the 'phage' integrase family
GCA_002777215.1_01457	Ononis	Absent	L	-	ko:K21039	Arm-DNA-bind_1,Phage_int_SAM_1,Phage_int_SAM_3,Phage_integrase	Belongs to the 'phage' integrase family
GCA_002777215.1_01859	Ononis	Absent	L	-	ko:K21039	Arm-DNA-bind_1,Phage_int_SAM_1,Phage_int_SAM_3,Phage_integrase	Belongs to the 'phage' integrase family
GCA_002777235.1_01176	Ononis	Absent	L	-	ko:K21039	Arm-DNA-bind_1,Phage_int_SAM_1,Phage_integrase	Belongs to the 'phage' integrase family
GCA_002777235.1_01291	Ononis	Absent	L	intB	-	Arm-DNA-bind_3,Phage_integrase	Belongs to the 'phage' integrase family
GCA_002777235.1_01292	Ononis	Absent	L	intB	-	Arm-DNA-bind_3,Phage_integrase	Belongs to the 'phage' integrase family
GCA_002777235.1_02020	Ononis	Absent	L	-	ko:K21039	Arm-DNA-bind_1,Phage_int_SAM_1,Phage_int_SAM_3,Phage_integrase	Belongs to the 'phage' integrase family
GCA_002777295.1_01488	Ononis	Absent	L	-	ko:K21039	Arm-DNA-bind_1,Phage_int_SAM_1,Phage_int_SAM_3,Phage_integrase	Belongs to the 'phage' integrase family
GCA_002777295.1_01498	Ononis	Absent	L	intB	-	Arm-DNA-bind_3,Phage_integrase	Belongs to the 'phage' integrase family
GCA_002777295.1_01500	Ononis	Absent	L	intB	-	Arm-DNA-bind_3,Phage_integrase	Belongs to the 'phage' integrase family
GCA_002777295.1_01946	Ononis	Absent	L	-	ko:K21039	Arm-DNA-bind_1,Phage_int_SAM_1,Phage_integrase	Belongs to the 'phage' integrase family
GCA_003122445.1_00533	Ononis	Absent	L	-	ko:K21039	Arm-DNA-bind_1,Phage_int_SAM_1,Phage_int_SAM_3,Phage_integrase	Belongs to the 'phage' integrase family
GCA_003122445.1_01808	Ononis	Absent	L	-	ko:K21039	Arm-DNA-bind_1,Phage_int_SAM_1,Phage_int_SAM_3,Phage_integrase	Belongs to the 'phage' integrase family
GCA_003122445.1_01839	Ononis	Absent	L	intB	-	Arm-DNA-bind_3,Phage_integrase	Belongs to the 'phage' integrase family
GCA_003122445.1_01841	Ononis	Absent	L	intB	-	Arm-DNA-bind_3,Phage_integrase	Belongs to the 'phage' integrase family
302_full_01607	Medicago	Present	S	-	-	Pentapeptide	Pentapeptide repeats (8 copies)
308_full_01927	Medicago	Present	S	-	-	Pentapeptide	Pentapeptide repeats (8 copies)
GCA_000021705.1_00954	Medicago	Present	S	-	-	Pentapeptide	Pentapeptide repeats (8 copies)
GCA_002269405.1_00815	Medicago	Present	S	-	-	Pentapeptide	Pentapeptide repeats (8 copies)
GCA_002269405.1_00816	Medicago	Present	S	-	-	Pentapeptide	Pentapeptide repeats (8 copies)
GCA_002777195.1_00869	Medicago	Present	S	-	-	Pentapeptide	Pentapeptide repeats (8 copies)
GCA_002777195.1_00870	Medicago	Present	S	-	-	Pentapeptide	Pentapeptide repeats (8 copies)
GCA_002777215.1_00898	Medicago	Present	S	-	-	Pentapeptide	Pentapeptide repeats (8 copies)
GCA_002777215.1_00899	Medicago	Present	S	-	-	Pentapeptide	Pentapeptide repeats (8 copies)
GCA_002777235.1_00975	Medicago	Present	S	-	-	Pentapeptide	Pentapeptide repeats (8 copies)
GCA_002777295.1_01000	Medicago	Present	S	-	-	Pentapeptide	Pentapeptide repeats (8 copies)
GCA_003122445.1_00788	Medicago	Present	S	-	-	Pentapeptide	Pentapeptide repeats (8 copies)
GCA_003122445.1_00789	Medicago	Present	S	-	-	Pentapeptide	Pentapeptide repeats (8 copies)
GCA_003590545.1_00116	Medicago	Present	S	-	-	Pentapeptide	Pentapeptide repeats (8 copies)
GCA_003590545.1_00117	Medicago	Present	S	-	-	Pentapeptide	Pentapeptide repeats (8 copies)
GCA_016635095.1_01653	Medicago	Present	S	-	-	Pentapeptide	Pentapeptide repeats (8 copies)
132_full_00019	Ononis	Absent	-	-	-	-	-
132_full_00051	Ononis	Absent	-	-	-	-	-
132_full_00075	Ononis	Absent	-	-	-	-	-
132_full_00140	Ononis	Absent	-	-	-	-	-
132_full_00143	Ononis	Absent	-	-	-	-	-
132_full_00409	Ononis	Absent	-	-	-	DDE_Tnp_1,DDE_Tnp_1_2,DUF4277	-
132_full_00447	Ononis	Absent	-	-	-	-	-
132_full_00480	Ononis	Absent	-	rcpC	ko:K02279	SAF	-
132_full_00669	Ononis	Absent	-	-	-	-	-
132_full_00671	Ononis	Absent	-	-	-	-	-
132_full_00672	Ononis	Absent	-	-	-	-	-
132_full_01159	Ononis	Absent	-	-	-	-	-
132_full_01487	Ononis	Absent	-	-	-	-	-
132_full_01532	Ononis	Absent	-	-	-	-	-
132_full_01720	Ononis	Absent	-	-	-	-	-
132_full_01745	Ononis	Absent	-	-	-	ParG	-
132_full_01785	Ononis	Absent	-	-	-	-	-
132_full_01804	Ononis	Absent	-	-	-	-	-
132_full_01814	Ononis	Absent	-	-	-	HTH_36	-
132_full_01836	Ononis	Absent	-	-	-	ParG	-
132_full_01860	Ononis	Absent	-	-	-	-	-
132_full_01875	Ononis	Absent	-	-	-	-	-
159_full_00014	Ononis	Absent	-	-	-	-	-
159_full_00040	Ononis	Absent	-	-	-	-	-
159_full_00072	Ononis	Absent	-	-	-	-	-
159_full_00096	Ononis	Absent	-	-	-	-	-
159_full_00162	Ononis	Absent	-	-	-	-	-
159_full_00165	Ononis	Absent	-	-	-	-	-
159_full_00431	Ononis	Absent	-	-	-	DDE_Tnp_1,DDE_Tnp_1_2,DUF4277	-
159_full_00469	Ononis	Absent	-	-	-	-	-
159_full_00502	Ononis	Absent	-	rcpC	ko:K02279	SAF	-
159_full_00692	Ononis	Absent	-	-	-	-	-
159_full_00694	Ononis	Absent	-	-	-	-	-
159_full_00695	Ononis	Absent	-	-	-	-	-
159_full_00943	Ononis	Absent	-	-	-	-	-
159_full_00966	Ononis	Absent	-	-	-	-	-
159_full_00991	Ononis	Absent	-	-	-	ParG	-
159_full_01031	Ononis	Absent	-	-	-	-	-
159_full_01050	Ononis	Absent	-	-	-	-	-
159_full_01060	Ononis	Absent	-	-	-	HTH_36	-
159_full_01082	Ononis	Absent	-	-	-	ParG	-
159_full_01105	Ononis	Absent	-	-	-	-	-
159_full_01120	Ononis	Absent	-	-	-	-	-
159_full_01488	Ononis	Absent	-	-	-	-	-
302_full_00625	Ononis	Absent	-	-	-	-	-
302_full_00628	Ononis	Absent	-	-	-	-	-
302_full_00672	Ononis	Absent	-	-	-	-	-
302_full_00744	Ononis	Absent	-	-	-	-	-
302_full_00768	Ononis	Absent	-	-	-	-	-
302_full_00952	Ononis	Absent	-	-	-	-	-
302_full_00974	Ononis	Absent	-	-	-	-	-
302_full_01000	Ononis	Absent	-	-	-	ParG	-
302_full_01344	Ononis	Absent	-	-	-	-	-
302_full_01363	Ononis	Absent	-	-	-	-	-
302_full_01396	Ononis	Absent	-	rcpC	ko:K02279	SAF	-
302_full_01479	Ononis	Absent	-	-	-	-	-
302_full_01481	Ononis	Absent	-	-	-	-	-
302_full_01482	Ononis	Absent	-	-	-	-	-
302_full_01511	Ononis	Absent	-	-	-	-	-
302_full_01545	Ononis	Absent	-	-	-	HTH_36	-
302_full_01565	Ononis	Absent	-	-	-	ParG	-
302_full_01595	Ononis	Absent	-	-	-	-	-
302_full_01626	Ononis	Absent	-	-	-	-	-
308_full_00037	Ononis	Absent	-	-	-	-	-
308_full_00038	Ononis	Absent	-	-	-	-	-
308_full_00040	Ononis	Absent	-	-	-	-	-
308_full_00350	Ononis	Absent	-	-	-	-	-
308_full_00471	Ononis	Absent	-	rcpC	ko:K02279	SAF	-
308_full_00504	Ononis	Absent	-	-	-	-	-
308_full_00526	Ononis	Absent	-	-	-	-	-
308_full_00565	Ononis	Absent	-	-	-	ParG	-
308_full_00589	Ononis	Absent	-	-	-	-	-
308_full_00684	Ononis	Absent	-	-	-	-	-
308_full_00708	Ononis	Absent	-	-	-	-	-
308_full_00778	Ononis	Absent	-	-	-	-	-
308_full_00781	Ononis	Absent	-	-	-	-	-
308_full_00881	Ononis	Absent	-	-	-	-	-
308_full_01217	Ononis	Absent	-	-	-	-	-
308_full_01425	Ononis	Absent	-	-	-	-	-
308_full_01811	Ononis	Absent	-	-	-	DDE_Tnp_1,DDE_Tnp_1_2,DUF4277	-
308_full_01845	Ononis	Absent	-	-	-	-	-
308_full_01856	Ononis	Absent	-	-	-	HTH_36	-
308_full_01877	Ononis	Absent	-	-	-	ParG	-
308_full_01902	Ononis	Absent	-	-	-	-	-
308_full_01917	Ononis	Absent	-	-	-	-	-
308_full_02051	Ononis	Absent	-	-	-	-	-
GCA_000021705.1_00234	Ononis	Absent	-	-	-	-	-
GCA_000021705.1_00307	Ononis	Absent	-	rcpC	ko:K02279	SAF	-
GCA_000021705.1_00399	Ononis	Absent	-	-	-	-	-
GCA_000021705.1_00401	Ononis	Absent	-	-	-	-	-
GCA_000021705.1_00402	Ononis	Absent	-	-	-	-	-
GCA_000021705.1_00542	Ononis	Absent	-	-	-	-	-
GCA_000021705.1_00863	Ononis	Absent	-	-	-	-	-
GCA_000021705.1_00911	Ononis	Absent	-	-	-	-	-
GCA_000021705.1_00966	Ononis	Absent	-	-	-	-	-
GCA_000021705.1_00982	Ononis	Absent	-	-	-	HTH_36	-
GCA_000021705.1_01003	Ononis	Absent	-	-	-	ParG	-
GCA_000021705.1_01027	Ononis	Absent	-	-	-	-	-
GCA_000021705.1_01044	Ononis	Absent	-	-	-	-	-
GCA_000021705.1_01062	Ononis	Absent	-	-	-	DDE_Tnp_1,DDE_Tnp_1_2,DUF4277	-
GCA_000021705.1_01526	Ononis	Absent	-	-	-	-	-
GCA_000021705.1_01773	Ononis	Absent	-	-	-	-	-
GCA_000021705.1_01796	Ononis	Absent	-	-	-	-	-
GCA_000021705.1_01945	Ononis	Absent	-	-	-	ParG	-
GCA_000021705.1_01966	Ononis	Absent	-	-	-	-	-
GCA_000021705.1_01971	Ononis	Absent	-	-	-	-	-
GCA_000021705.1_02142	Ononis	Absent	-	-	-	-	-
GCA_002269405.1_00221	Ononis	Absent	-	-	-	-	-
GCA_002269405.1_00241	Ononis	Absent	-	-	-	-	-
GCA_002269405.1_00277	Ononis	Absent	-	rcpC	ko:K02279	SAF	-
GCA_002269405.1_00376	Ononis	Absent	-	-	-	-	-
GCA_002269405.1_00378	Ononis	Absent	-	-	-	-	-
GCA_002269405.1_00379	Ononis	Absent	-	-	-	-	-
GCA_002269405.1_00411	Ononis	Absent	-	-	-	-	-
GCA_002269405.1_00412	Ononis	Absent	-	-	-	-	-
GCA_002269405.1_00793	Ononis	Absent	-	-	-	-	-
GCA_002269405.1_00828	Ononis	Absent	-	-	-	-	-
GCA_002269405.1_00864	Ononis	Absent	-	-	-	ParG	-
GCA_002269405.1_00885	Ononis	Absent	-	-	-	HTH_36	-
GCA_002269405.1_01607	Ononis	Absent	-	-	-	-	-
GCA_002269405.1_01610	Ononis	Absent	-	-	-	-	-
GCA_002269405.1_01654	Ononis	Absent	-	-	-	-	-
GCA_002269405.1_01743	Ononis	Absent	-	-	-	-	-
GCA_002269405.1_01770	Ononis	Absent	-	-	-	-	-
GCA_002269405.1_02010	Ononis	Absent	-	-	-	-	-
GCA_002269405.1_02036	Ononis	Absent	-	-	-	-	-
GCA_002269405.1_02062	Ononis	Absent	-	-	-	ParG	-
GCA_002269405.1_02255	Ononis	Absent	-	-	-	DDE_Tnp_1,DDE_Tnp_1_2,DUF4277	-
GCA_002269405.1_02397	Ononis	Absent	-	-	-	-	-
GCA_002777195.1_00787	Ononis	Absent	-	-	-	DDE_Tnp_1,DDE_Tnp_1_2,DUF4277	-
GCA_002777195.1_00796	Ononis	Absent	-	-	-	-	-
GCA_002777195.1_00813	Ononis	Absent	-	-	-	-	-
GCA_002777195.1_00829	Ononis	Absent	-	-	-	HTH_36	-
GCA_002777195.1_00843	Ononis	Absent	-	-	-	-	-
GCA_002777195.1_01077	Ononis	Absent	-	-	-	-	-
GCA_002777195.1_01078	Ononis	Absent	-	-	-	-	-
GCA_002777195.1_01080	Ononis	Absent	-	-	-	-	-
GCA_002777195.1_01363	Ononis	Absent	-	-	-	-	-
GCA_002777195.1_01437	Ononis	Absent	-	-	-	-	-
GCA_002777195.1_01539	Ononis	Absent	-	rcpC	ko:K02279	SAF	-
GCA_002777195.1_01575	Ononis	Absent	-	-	-	-	-
GCA_002777195.1_01600	Ononis	Absent	-	-	-	-	-
GCA_002777195.1_01650	Ononis	Absent	-	-	-	-	-
GCA_002777195.1_01653	Ononis	Absent	-	-	-	-	-
GCA_002777195.1_01702	Ononis	Absent	-	-	-	-	-
GCA_002777195.1_01725	Ononis	Absent	-	-	-	-	-
GCA_002777195.1_01854	Ononis	Absent	-	-	-	ParG	-
GCA_002777195.1_01875	Ononis	Absent	-	-	-	-	-
GCA_002777195.1_02045	Ononis	Absent	-	-	-	-	-
GCA_002777215.1_00815	Ononis	Absent	-	-	-	DDE_Tnp_1,DDE_Tnp_1_2,DUF4277	-
GCA_002777215.1_00824	Ononis	Absent	-	-	-	-	-
GCA_002777215.1_00842	Ononis	Absent	-	-	-	-	-
GCA_002777215.1_00843	Ononis	Absent	-	-	-	-	-
GCA_002777215.1_00859	Ononis	Absent	-	-	-	HTH_36	-
GCA_002777215.1_00873	Ononis	Absent	-	-	-	-	-
GCA_002777215.1_01116	Ononis	Absent	-	-	-	-	-
GCA_002777215.1_01117	Ononis	Absent	-	-	-	-	-
GCA_002777215.1_01119	Ononis	Absent	-	-	-	-	-
GCA_002777215.1_01445	Ononis	Absent	-	-	-	-	-
GCA_002777215.1_01520	Ononis	Absent	-	-	-	-	-
GCA_002777215.1_01624	Ononis	Absent	-	rcpC	ko:K02279	SAF	-
GCA_002777215.1_01661	Ononis	Absent	-	-	-	-	-
GCA_002777215.1_01687	Ononis	Absent	-	-	-	-	-
GCA_002777215.1_01740	Ononis	Absent	-	-	-	-	-
GCA_002777215.1_01743	Ononis	Absent	-	-	-	-	-
GCA_002777215.1_01795	Ononis	Absent	-	-	-	-	-
GCA_002777215.1_01818	Ononis	Absent	-	-	-	-	-
GCA_002777215.1_01951	Ononis	Absent	-	-	-	ParG	-
GCA_002777215.1_01973	Ononis	Absent	-	-	-	-	-
GCA_002777215.1_02170	Ononis	Absent	-	-	-	-	-
GCA_002777235.1_00242	Ononis	Absent	-	-	-	-	-
GCA_002777235.1_00465	Ononis	Absent	-	-	-	-	-
GCA_002777235.1_00859	Ononis	Absent	-	-	-	DDE_Tnp_1,DDE_Tnp_1_2,DUF4277	-
GCA_002777235.1_00892	Ononis	Absent	-	-	-	-	-
GCA_002777235.1_00903	Ononis	Absent	-	-	-	HTH_36	-
GCA_002777235.1_00925	Ononis	Absent	-	-	-	ParG	-
GCA_002777235.1_00950	Ononis	Absent	-	-	-	-	-
GCA_002777235.1_00965	Ononis	Absent	-	-	-	-	-
GCA_002777235.1_01124	Ononis	Absent	-	-	-	-	-
GCA_002777235.1_01125	Ononis	Absent	-	-	-	-	-
GCA_002777235.1_01127	Ononis	Absent	-	-	-	-	-
GCA_002777235.1_01186	Ononis	Absent	-	-	-	-	-
GCA_002777235.1_01559	Ononis	Absent	-	rcpC	ko:K02279	SAF	-
GCA_002777235.1_01592	Ononis	Absent	-	-	-	-	-
GCA_002777235.1_01614	Ononis	Absent	-	-	-	-	-
GCA_002777235.1_01653	Ononis	Absent	-	-	-	ParG	-
GCA_002777235.1_01677	Ononis	Absent	-	-	-	-	-
GCA_002777235.1_01776	Ononis	Absent	-	-	-	-	-
GCA_002777235.1_01800	Ononis	Absent	-	-	-	-	-
GCA_002777235.1_01874	Ononis	Absent	-	-	-	-	-
GCA_002777235.1_01877	Ononis	Absent	-	-	-	-	-
GCA_002777235.1_01977	Ononis	Absent	-	-	-	-	-
GCA_002777295.1_00250	Ononis	Absent	-	-	-	-	-
GCA_002777295.1_00329	Ononis	Absent	-	rcpC	ko:K02279	SAF	-
GCA_002777295.1_00424	Ononis	Absent	-	-	-	-	-
GCA_002777295.1_00426	Ononis	Absent	-	-	-	-	-
GCA_002777295.1_00427	Ononis	Absent	-	-	-	-	-
GCA_002777295.1_00570	Ononis	Absent	-	-	-	-	-
GCA_002777295.1_00903	Ononis	Absent	-	-	-	-	-
GCA_002777295.1_00957	Ononis	Absent	-	-	-	-	-
GCA_002777295.1_01012	Ononis	Absent	-	-	-	-	-
GCA_002777295.1_01028	Ononis	Absent	-	-	-	HTH_36	-
GCA_002777295.1_01049	Ononis	Absent	-	-	-	ParG	-
GCA_002777295.1_01073	Ononis	Absent	-	-	-	-	-
GCA_002777295.1_01090	Ononis	Absent	-	-	-	-	-
GCA_002777295.1_01109	Ononis	Absent	-	-	-	DDE_Tnp_1,DDE_Tnp_1_2,DUF4277	-
GCA_002777295.1_01606	Ononis	Absent	-	-	-	-	-
GCA_002777295.1_01859	Ononis	Absent	-	-	-	-	-
GCA_002777295.1_01875	Ononis	Absent	-	-	-	-	-
GCA_002777295.1_01883	Ononis	Absent	-	-	-	-	-
GCA_002777295.1_02035	Ononis	Absent	-	-	-	ParG	-
GCA_002777295.1_02056	Ononis	Absent	-	-	-	-	-
GCA_002777295.1_02061	Ononis	Absent	-	-	-	-	-
GCA_003122445.1_00227	Ononis	Absent	-	-	-	-	-
GCA_003122445.1_00246	Ononis	Absent	-	-	-	-	-
GCA_003122445.1_00280	Ononis	Absent	-	rcpC	ko:K02279	SAF	-
GCA_003122445.1_00376	Ononis	Absent	-	-	-	-	-
GCA_003122445.1_00378	Ononis	Absent	-	-	-	-	-
GCA_003122445.1_00379	Ononis	Absent	-	-	-	-	-
GCA_003122445.1_00412	Ononis	Absent	-	-	-	-	-
GCA_003122445.1_00786	Ononis	Absent	-	-	-	-	-
GCA_003122445.1_00800	Ononis	Absent	-	-	-	-	-
GCA_003122445.1_00830	Ononis	Absent	-	-	-	ParG	-
GCA_003122445.1_00852	Ononis	Absent	-	-	-	HTH_36	-
GCA_003122445.1_01555	Ononis	Absent	-	-	-	-	-
GCA_003122445.1_01558	Ononis	Absent	-	-	-	-	-
GCA_003122445.1_01602	Ononis	Absent	-	-	-	-	-
GCA_003122445.1_01683	Ononis	Absent	-	-	-	-	-
GCA_003122445.1_01707	Ononis	Absent	-	-	-	-	-
GCA_003122445.1_01951	Ononis	Absent	-	-	-	-	-
GCA_003122445.1_01975	Ononis	Absent	-	-	-	-	-
GCA_003122445.1_02000	Ononis	Absent	-	-	-	ParG	-
GCA_003122445.1_02192	Ononis	Absent	-	-	-	DDE_Tnp_1,DDE_Tnp_1_2,DUF4277	-
GCA_003122445.1_02337	Ononis	Absent	-	-	-	-	-
GCA_003590545.1_00131	Ononis	Absent	-	-	-	-	-
GCA_003590545.1_00145	Ononis	Absent	-	-	-	HTH_36	-
GCA_003590545.1_00167	Ononis	Absent	-	-	-	ParG	-
GCA_003590545.1_00193	Ononis	Absent	-	-	-	-	-
GCA_003590545.1_00212	Ononis	Absent	-	-	-	-	-
GCA_003590545.1_00244	Ononis	Absent	-	-	-	DDE_Tnp_1,DDE_Tnp_1_2,DUF4277	-
GCA_003590545.1_00448	Ononis	Absent	-	rcpC	ko:K02279	SAF	-
GCA_003590545.1_00482	Ononis	Absent	-	-	-	-	-
GCA_003590545.1_00506	Ononis	Absent	-	-	-	-	-
GCA_003590545.1_00552	Ononis	Absent	-	-	-	-	-
GCA_003590545.1_00553	Ononis	Absent	-	-	-	-	-
GCA_003590545.1_00561	Ononis	Absent	-	-	-	-	-
GCA_003590545.1_00575	Ononis	Absent	-	-	-	-	-
GCA_003590545.1_00660	Ononis	Absent	-	-	-	-	-
GCA_003590545.1_00723	Ononis	Absent	-	-	-	-	-
GCA_003590545.1_01093	Ononis	Absent	-	-	-	-	-
GCA_003590545.1_01095	Ononis	Absent	-	-	-	-	-
GCA_003590545.1_01096	Ononis	Absent	-	-	-	-	-
GCA_003590545.1_01928	Ononis	Absent	-	-	-	-	-
GCA_003590545.1_01931	Ononis	Absent	-	-	-	-	-
GCA_003590545.1_01976	Ononis	Absent	-	-	-	-	-
GCA_003590545.1_02012	Ononis	Absent	-	-	-	-	-
GCA_003590545.1_02185	Ononis	Absent	-	-	-	-	-
GCA_016635095.1_00815	Ononis	Absent	-	rcpC	ko:K02279	SAF	-
GCA_016635095.1_00930	Ononis	Absent	-	-	-	-	-
GCA_016635095.1_00953	Ononis	Absent	-	-	-	-	-
GCA_016635095.1_01039	Ononis	Absent	-	-	-	-	-
GCA_016635095.1_01231	Ononis	Absent	-	-	-	-	-
GCA_016635095.1_01273	Ononis	Absent	-	-	-	-	-
GCA_016635095.1_01275	Ononis	Absent	-	-	-	-	-
GCA_016635095.1_01276	Ononis	Absent	-	-	-	-	-
GCA_016635095.1_01295	Ononis	Absent	-	-	-	-	-
GCA_016635095.1_01298	Ononis	Absent	-	-	-	-	-
GCA_016635095.1_01339	Ononis	Absent	-	-	-	-	-
GCA_016635095.1_01498	Ononis	Absent	-	-	-	-	-
GCA_016635095.1_01547	Ononis	Absent	-	-	-	-	-
GCA_016635095.1_01630	Ononis	Absent	-	-	-	DDE_Tnp_1,DDE_Tnp_1_2,DUF4277	-
GCA_016635095.1_01687	Ononis	Absent	-	-	-	HTH_36	-
GCA_016635095.1_01749	Ononis	Absent	-	-	-	ParG	-
GCA_016635095.1_01751	Ononis	Absent	-	-	-	-	-
GCA_016635095.1_01778	Ononis	Absent	-	-	-	-	-
132_full_01687	Ononis	Absent	C	msrB	ko:K07305	SelR	Belongs to the MsrB Met sulfoxide reductase family
132_full_01730	Ononis	Absent	C	-	ko:K01126	GDPD	glycerophosphoryl diester phosphodiesterase
159_full_00888	Ononis	Absent	C	msrB	ko:K07305	SelR	Belongs to the MsrB Met sulfoxide reductase family
159_full_00976	Ononis	Absent	C	-	ko:K01126	GDPD	glycerophosphoryl diester phosphodiesterase
302_full_00841	Ononis	Absent	C	msrB	ko:K07305	SelR	Belongs to the MsrB Met sulfoxide reductase family
302_full_00983	Ononis	Absent	C	-	ko:K01126	GDPD	glycerophosphoryl diester phosphodiesterase
308_full_00581	Ononis	Absent	C	-	ko:K01126	GDPD	glycerophosphoryl diester phosphodiesterase
308_full_00619	Ononis	Absent	C	msrB	ko:K07305	SelR	Belongs to the MsrB Met sulfoxide reductase family
GCA_000021705.1_01260	Ononis	Absent	C	msrB	ko:K07305	SelR	Belongs to the MsrB Met sulfoxide reductase family
GCA_000021705.1_01960	Ononis	Absent	C	-	ko:K01126	GDPD	glycerophosphoryl diester phosphodiesterase
GCA_000021705.1_02018	Ononis	Absent	C	msrB	ko:K07305	SelR	Belongs to the MsrB Met sulfoxide reductase family
GCA_002269405.1_01851	Ononis	Absent	C	msrB	ko:K07305	SelR	Belongs to the MsrB Met sulfoxide reductase family
GCA_002269405.1_02045	Ononis	Absent	C	-	ko:K01126	GDPD	glycerophosphoryl diester phosphodiesterase
GCA_002777195.1_01867	Ononis	Absent	C	-	ko:K01126	GDPD	glycerophosphoryl diester phosphodiesterase
GCA_002777195.1_01904	Ononis	Absent	C	msrB	ko:K07305	SelR	Belongs to the MsrB Met sulfoxide reductase family
GCA_002777195.1_02028	Ononis	Absent	C	msrB	ko:K07305	SelR	Belongs to the MsrB Met sulfoxide reductase family
GCA_002777215.1_01964	Ononis	Absent	C	-	ko:K01126	GDPD	glycerophosphoryl diester phosphodiesterase
GCA_002777215.1_02002	Ononis	Absent	C	msrB	ko:K07305	SelR	Belongs to the MsrB Met sulfoxide reductase family
GCA_002777215.1_02187	Ononis	Absent	C	msrB	ko:K07305	SelR	Belongs to the MsrB Met sulfoxide reductase family
GCA_002777235.1_01669	Ononis	Absent	C	-	ko:K01126	GDPD	glycerophosphoryl diester phosphodiesterase
GCA_002777235.1_01707	Ononis	Absent	C	msrB	ko:K07305	SelR	Belongs to the MsrB Met sulfoxide reductase family
GCA_002777295.1_01322	Ononis	Absent	C	msrB	ko:K07305	SelR	Belongs to the MsrB Met sulfoxide reductase family
GCA_002777295.1_02050	Ononis	Absent	C	-	ko:K01126	GDPD	glycerophosphoryl diester phosphodiesterase
GCA_002777295.1_02101	Ononis	Absent	C	msrB	ko:K07305	SelR	Belongs to the MsrB Met sulfoxide reductase family
GCA_003122445.1_01790	Ononis	Absent	C	msrB	ko:K07305	SelR	Belongs to the MsrB Met sulfoxide reductase family
GCA_003122445.1_01983	Ononis	Absent	C	-	ko:K01126	GDPD	glycerophosphoryl diester phosphodiesterase
GCA_003590545.1_02176	Ononis	Absent	C	-	ko:K01126	GDPD	glycerophosphoryl diester phosphodiesterase
GCA_003590545.1_02225	Ononis	Absent	C	msrB	ko:K07305	SelR	Belongs to the MsrB Met sulfoxide reductase family
GCA_016635095.1_01508	Ononis	Absent	C	msrB	ko:K07305	SelR	Belongs to the MsrB Met sulfoxide reductase family
GCA_016635095.1_01634	Ononis	Absent	C	-	ko:K01126	GDPD	glycerophosphoryl diester phosphodiesterase
132_full_00405	Ononis	Absent	D	-	-	PhdYeFM_antitox	Antitoxin Phd_YefM, type II toxin-antitoxin system
132_full_00408	Ononis	Absent	D	-	-	KfrA_N	nuclear chromosome segregation
132_full_00673	Ononis	Absent	D	-	-	PhdYeFM_antitox	Antitoxin component of a toxin-antitoxin (TA) module
132_full_00696	Ononis	Absent	D	-	-	PhdYeFM_antitox	Antitoxin component of a toxin-antitoxin (TA) module
132_full_01721	Ononis	Absent	D	-	ko:K03496	AAA_31,CbiA	plasmid maintenance
132_full_01724	Ononis	Absent	D	-	-	SbcCD_C	nuclear chromosome segregation
132_full_01733	Ononis	Absent	D	-	-	PhdYeFM_antitox	Antitoxin component of a toxin-antitoxin (TA) module
132_full_01800	Ononis	Absent	D	-	ko:K03496	AAA_31,MipZ	involved in chromosome partitioning
132_full_01803	Ononis	Absent	D	-	ko:K03496	AAA_31,MipZ	involved in chromosome partitioning
159_full_00427	Ononis	Absent	D	-	-	PhdYeFM_antitox	Antitoxin Phd_YefM, type II toxin-antitoxin system
159_full_00430	Ononis	Absent	D	-	-	KfrA_N	nuclear chromosome segregation
159_full_00696	Ononis	Absent	D	-	-	PhdYeFM_antitox	Antitoxin component of a toxin-antitoxin (TA) module
159_full_00719	Ononis	Absent	D	-	-	PhdYeFM_antitox	Antitoxin component of a toxin-antitoxin (TA) module
159_full_00967	Ononis	Absent	D	-	ko:K03496	AAA_31,CbiA	plasmid maintenance
159_full_00970	Ononis	Absent	D	-	-	SbcCD_C	nuclear chromosome segregation
159_full_00979	Ononis	Absent	D	-	-	PhdYeFM_antitox	Antitoxin component of a toxin-antitoxin (TA) module
159_full_01046	Ononis	Absent	D	-	ko:K03496	AAA_31,MipZ	involved in chromosome partitioning
159_full_01049	Ononis	Absent	D	-	ko:K03496	AAA_31,MipZ	involved in chromosome partitioning
302_full_00029	Ononis	Absent	D	-	-	KfrA_N	nuclear chromosome segregation
302_full_00033	Ononis	Absent	D	-	-	PhdYeFM_antitox	Antitoxin Phd_YefM, type II toxin-antitoxin system
302_full_00975	Ononis	Absent	D	-	ko:K03496	AAA_31,CbiA	plasmid maintenance
302_full_00978	Ononis	Absent	D	-	-	SbcCD_C	nuclear chromosome segregation
302_full_00987	Ononis	Absent	D	-	-	PhdYeFM_antitox	Antitoxin component of a toxin-antitoxin (TA) module
302_full_01483	Ononis	Absent	D	-	-	PhdYeFM_antitox	Antitoxin component of a toxin-antitoxin (TA) module
302_full_01528	Ononis	Absent	D	-	-	PhdYeFM_antitox	Antitoxin component of a toxin-antitoxin (TA) module
302_full_01596	Ononis	Absent	D	-	ko:K03496	AAA_31,MipZ	involved in chromosome partitioning
308_full_00011	Ononis	Absent	D	-	-	PhdYeFM_antitox	Antitoxin component of a toxin-antitoxin (TA) module
308_full_00036	Ononis	Absent	D	-	-	PhdYeFM_antitox	Antitoxin component of a toxin-antitoxin (TA) module
308_full_00577	Ononis	Absent	D	-	-	PhdYeFM_antitox	Antitoxin component of a toxin-antitoxin (TA) module
308_full_00586	Ononis	Absent	D	-	-	SbcCD_C	nuclear chromosome segregation
308_full_00588	Ononis	Absent	D	-	ko:K03496	AAA_31,CbiA	plasmid maintenance
308_full_01808	Ononis	Absent	D	-	-	PhdYeFM_antitox	Antitoxin Phd_YefM, type II toxin-antitoxin system
308_full_01810	Ononis	Absent	D	-	-	KfrA_N	nuclear chromosome segregation
308_full_01841	Ononis	Absent	D	-	ko:K03496	AAA_31,MipZ	involved in chromosome partitioning
308_full_01844	Ononis	Absent	D	-	ko:K03496	AAA_31,MipZ	involved in chromosome partitioning
308_full_02036	Ononis	Absent	D	-	ko:K03496	AAA_31,CbiA	plasmid maintenance
GCA_000021705.1_00403	Ononis	Absent	D	-	-	PhdYeFM_antitox	Antitoxin component of a toxin-antitoxin (TA) module
GCA_000021705.1_00962	Ononis	Absent	D	-	ko:K03496	AAA_31,MipZ	involved in chromosome partitioning
GCA_000021705.1_00965	Ononis	Absent	D	-	ko:K03496	AAA_31,MipZ	involved in chromosome partitioning
GCA_000021705.1_01065	Ononis	Absent	D	-	-	KfrA_N	nuclear chromosome segregation
GCA_000021705.1_01067	Ononis	Absent	D	-	-	PhdYeFM_antitox	Antitoxin Phd_YefM, type II toxin-antitoxin system
GCA_000021705.1_01232	Ononis	Absent	D	-	-	PhdYeFM_antitox	Antitoxin component of a toxin-antitoxin (TA) module
GCA_000021705.1_01956	Ononis	Absent	D	-	-	PhdYeFM_antitox	Antitoxin component of a toxin-antitoxin (TA) module
GCA_000021705.1_01967	Ononis	Absent	D	-	-	SbcCD_C	nuclear chromosome segregation
GCA_000021705.1_01970	Ononis	Absent	D	-	ko:K03496	AAA_31,CbiA	plasmid maintenance
GCA_000021705.1_02126	Ononis	Absent	D	-	ko:K03496	AAA_31,CbiA	plasmid maintenance
GCA_002269405.1_00380	Ononis	Absent	D	-	-	PhdYeFM_antitox	Antitoxin component of a toxin-antitoxin (TA) module
GCA_002269405.1_00430	Ononis	Absent	D	-	-	PhdYeFM_antitox	Antitoxin component of a toxin-antitoxin (TA) module
GCA_002269405.1_00827	Ononis	Absent	D	-	ko:K03496	AAA_31,MipZ	involved in chromosome partitioning
GCA_002269405.1_00904	Ononis	Absent	D	-	-	PhdYeFM_antitox	Antitoxin component of a toxin-antitoxin (TA) module
GCA_002269405.1_00943	Ononis	Absent	D	-	-	KfrA_N	nuclear chromosome segregation
GCA_002269405.1_00947	Ononis	Absent	D	-	-	PhdYeFM_antitox	Antitoxin Phd_YefM, type II toxin-antitoxin system
GCA_002269405.1_02037	Ononis	Absent	D	-	ko:K03496	AAA_31,CbiA	plasmid maintenance
GCA_002269405.1_02039	Ononis	Absent	D	-	-	SbcCD_C	nuclear chromosome segregation
GCA_002269405.1_02040	Ononis	Absent	D	-	-	SbcCD_C	nuclear chromosome segregation
GCA_002269405.1_02049	Ononis	Absent	D	-	-	PhdYeFM_antitox	Antitoxin component of a toxin-antitoxin (TA) module
GCA_002777195.1_00778	Ononis	Absent	D	-	-	PhdYeFM_antitox	Antitoxin Phd_YefM, type II toxin-antitoxin system
GCA_002777195.1_00783	Ononis	Absent	D	-	-	KfrA_N	nuclear chromosome segregation
GCA_002777195.1_00844	Ononis	Absent	D	-	ko:K03496	AAA_31,MipZ	involved in chromosome partitioning
GCA_002777195.1_00847	Ononis	Absent	D	-	ko:K03496	AAA_31,MipZ	involved in chromosome partitioning
GCA_002777195.1_00979	Ononis	Absent	D	-	-	PhdYeFM_antitox	Antitoxin component of a toxin-antitoxin (TA) module
GCA_002777195.1_00980	Ononis	Absent	D	-	-	PhdYeFM_antitox	Antitoxin component of a toxin-antitoxin (TA) module
GCA_002777195.1_01076	Ononis	Absent	D	-	-	PhdYeFM_antitox	Antitoxin component of a toxin-antitoxin (TA) module
GCA_002777195.1_01864	Ononis	Absent	D	-	-	PhdYeFM_antitox	Antitoxin component of a toxin-antitoxin (TA) module
GCA_002777195.1_01872	Ononis	Absent	D	-	-	SbcCD_C	nuclear chromosome segregation
GCA_002777195.1_01874	Ononis	Absent	D	-	ko:K03496	AAA_31,CbiA	plasmid maintenance
GCA_002777215.1_00806	Ononis	Absent	D	-	-	PhdYeFM_antitox	Antitoxin Phd_YefM, type II toxin-antitoxin system
GCA_002777215.1_00811	Ononis	Absent	D	-	-	KfrA_N	nuclear chromosome segregation
GCA_002777215.1_00874	Ononis	Absent	D	-	ko:K03496	AAA_31,MipZ	involved in chromosome partitioning
GCA_002777215.1_00877	Ononis	Absent	D	-	ko:K03496	AAA_31,MipZ	involved in chromosome partitioning
GCA_002777215.1_01018	Ononis	Absent	D	-	-	PhdYeFM_antitox	Antitoxin component of a toxin-antitoxin (TA) module
GCA_002777215.1_01115	Ononis	Absent	D	-	-	PhdYeFM_antitox	Antitoxin component of a toxin-antitoxin (TA) module
GCA_002777215.1_01961	Ononis	Absent	D	-	-	PhdYeFM_antitox	Antitoxin component of a toxin-antitoxin (TA) module
GCA_002777215.1_01969	Ononis	Absent	D	-	-	SbcCD_C	nuclear chromosome segregation
GCA_002777215.1_01972	Ononis	Absent	D	-	ko:K03496	AAA_31,CbiA	plasmid maintenance
GCA_002777235.1_00856	Ononis	Absent	D	-	-	PhdYeFM_antitox	Antitoxin Phd_YefM, type II toxin-antitoxin system
GCA_002777235.1_00858	Ononis	Absent	D	-	-	KfrA_N	nuclear chromosome segregation
GCA_002777235.1_00888	Ononis	Absent	D	-	ko:K03496	AAA_31,MipZ	involved in chromosome partitioning
GCA_002777235.1_00891	Ononis	Absent	D	-	ko:K03496	AAA_31,MipZ	involved in chromosome partitioning
GCA_002777235.1_01097	Ononis	Absent	D	-	-	PhdYeFM_antitox	Antitoxin component of a toxin-antitoxin (TA) module
GCA_002777235.1_01123	Ononis	Absent	D	-	-	PhdYeFM_antitox	Antitoxin component of a toxin-antitoxin (TA) module
GCA_002777235.1_01665	Ononis	Absent	D	-	-	PhdYeFM_antitox	Antitoxin component of a toxin-antitoxin (TA) module
GCA_002777235.1_01674	Ononis	Absent	D	-	-	SbcCD_C	nuclear chromosome segregation
GCA_002777235.1_01676	Ononis	Absent	D	-	ko:K03496	AAA_31,CbiA	plasmid maintenance
GCA_002777295.1_00428	Ononis	Absent	D	-	-	PhdYeFM_antitox	Antitoxin component of a toxin-antitoxin (TA) module
GCA_002777295.1_01008	Ononis	Absent	D	-	ko:K03496	AAA_31,MipZ	involved in chromosome partitioning
GCA_002777295.1_01011	Ononis	Absent	D	-	ko:K03496	AAA_31,MipZ	involved in chromosome partitioning
GCA_002777295.1_01112	Ononis	Absent	D	-	-	KfrA_N	nuclear chromosome segregation
GCA_002777295.1_01114	Ononis	Absent	D	-	-	PhdYeFM_antitox	Antitoxin Phd_YefM, type II toxin-antitoxin system
GCA_002777295.1_01294	Ononis	Absent	D	-	-	PhdYeFM_antitox	Antitoxin component of a toxin-antitoxin (TA) module
GCA_002777295.1_02046	Ononis	Absent	D	-	-	PhdYeFM_antitox	Antitoxin component of a toxin-antitoxin (TA) module
GCA_002777295.1_02057	Ononis	Absent	D	-	-	SbcCD_C	nuclear chromosome segregation
GCA_002777295.1_02060	Ononis	Absent	D	-	ko:K03496	AAA_31,CbiA	plasmid maintenance
GCA_003122445.1_00380	Ononis	Absent	D	-	-	PhdYeFM_antitox	Antitoxin component of a toxin-antitoxin (TA) module
GCA_003122445.1_00799	Ononis	Absent	D	-	ko:K03496	AAA_31,MipZ	involved in chromosome partitioning
GCA_003122445.1_00870	Ononis	Absent	D	-	-	PhdYeFM_antitox	Antitoxin component of a toxin-antitoxin (TA) module
GCA_003122445.1_00904	Ononis	Absent	D	-	-	KfrA_N	nuclear chromosome segregation
GCA_003122445.1_00908	Ononis	Absent	D	-	-	PhdYeFM_antitox	Antitoxin Phd_YefM, type II toxin-antitoxin system
GCA_003122445.1_01976	Ononis	Absent	D	-	ko:K03496	AAA_31,CbiA	plasmid maintenance
GCA_003122445.1_01978	Ononis	Absent	D	-	-	SbcCD_C	nuclear chromosome segregation
GCA_003122445.1_01987	Ononis	Absent	D	-	-	PhdYeFM_antitox	Antitoxin component of a toxin-antitoxin (TA) module
GCA_003590545.1_00128	Ononis	Absent	D	-	ko:K03496	AAA_31,MipZ	involved in chromosome partitioning
GCA_003590545.1_00130	Ononis	Absent	D	-	ko:K03496	AAA_31,MipZ	involved in chromosome partitioning
GCA_003590545.1_00245	Ononis	Absent	D	-	-	KfrA_N	nuclear chromosome segregation
GCA_003590545.1_00249	Ononis	Absent	D	-	-	PhdYeFM_antitox	Antitoxin Phd_YefM, type II toxin-antitoxin system
GCA_003590545.1_01097	Ononis	Absent	D	-	-	PhdYeFM_antitox	Antitoxin component of a toxin-antitoxin (TA) module
GCA_003590545.1_01135	Ononis	Absent	D	-	-	PhdYeFM_antitox	Antitoxin component of a toxin-antitoxin (TA) module
GCA_003590545.1_02172	Ononis	Absent	D	-	-	PhdYeFM_antitox	Antitoxin component of a toxin-antitoxin (TA) module
GCA_003590545.1_02182	Ononis	Absent	D	-	-	SbcCD_C	nuclear chromosome segregation
GCA_003590545.1_02184	Ononis	Absent	D	-	ko:K03496	AAA_31,CbiA	plasmid maintenance
GCA_016635095.1_01277	Ononis	Absent	D	-	-	PhdYeFM_antitox	Antitoxin component of a toxin-antitoxin (TA) module
GCA_016635095.1_01374	Ononis	Absent	D	-	-	PhdYeFM_antitox	Antitoxin Phd_YefM, type II toxin-antitoxin system
GCA_016635095.1_01378	Ononis	Absent	D	-	-	KfrA_N	nuclear chromosome segregation
GCA_016635095.1_01497	Ononis	Absent	D	-	ko:K03496	AAA_31,MipZ	involved in chromosome partitioning
GCA_016635095.1_01515	Ononis	Absent	D	-	-	SbcCD_C	nuclear chromosome segregation
GCA_016635095.1_01744	Ononis	Absent	D	-	-	PhdYeFM_antitox	Antitoxin component of a toxin-antitoxin (TA) module
GCA_016635095.1_01752	Ononis	Absent	D	-	ko:K03496	AAA_31,CbiA	plasmid maintenance
132_full_00939	Ononis	Absent	E	gmhB	ko:K03273	HAD_2,Hydrolase_like	D,D-heptose 1,7-bisphosphate phosphatase
132_full_00955	Ononis	Absent	E	phnW	ko:K00830,ko:K00839,ko:K03430	Aminotran_5	Belongs to the class-V pyridoxal-phosphate-dependent aminotransferase family. PhnW subfamily
159_full_01692	Ononis	Absent	E	phnW	ko:K00830,ko:K00839,ko:K03430	Aminotran_5	Belongs to the class-V pyridoxal-phosphate-dependent aminotransferase family. PhnW subfamily
159_full_01708	Ononis	Absent	E	gmhB	ko:K03273	HAD_2,Hydrolase_like	D,D-heptose 1,7-bisphosphate phosphatase
302_full_01318	Ononis	Absent	E	gmhB	ko:K03273	HAD_2,Hydrolase_like	D,D-heptose 1,7-bisphosphate phosphatase
302_full_01331	Ononis	Absent	E	phnW	ko:K00830,ko:K00839,ko:K03430	Aminotran_5	Belongs to the class-V pyridoxal-phosphate-dependent aminotransferase family. PhnW subfamily
308_full_01163	Ononis	Absent	E	gmhB	ko:K03273	HAD_2,Hydrolase_like	D,D-heptose 1,7-bisphosphate phosphatase
308_full_01178	Ononis	Absent	E	phnW	ko:K00830,ko:K00839,ko:K03430	Aminotran_5	Belongs to the class-V pyridoxal-phosphate-dependent aminotransferase family. PhnW subfamily
GCA_000021705.1_00183	Ononis	Absent	E	gmhB	ko:K03273	HAD_2,Hydrolase_like	D,D-heptose 1,7-bisphosphate phosphatase
GCA_000021705.1_00197	Ononis	Absent	E	phnW	ko:K00830,ko:K00839,ko:K03430	Aminotran_5	Belongs to the class-V pyridoxal-phosphate-dependent aminotransferase family. PhnW subfamily
GCA_002269405.1_00194	Ononis	Absent	E	gmhB	ko:K03273	HAD_2,Hydrolase_like	D,D-heptose 1,7-bisphosphate phosphatase
GCA_002269405.1_00207	Ononis	Absent	E	phnW	ko:K00830,ko:K00839,ko:K03430	Aminotran_5	Belongs to the class-V pyridoxal-phosphate-dependent aminotransferase family. PhnW subfamily
GCA_002777195.1_00165	Ononis	Absent	E	gmhB	ko:K03273	HAD_2,Hydrolase_like	D,D-heptose 1,7-bisphosphate phosphatase
GCA_002777195.1_00179	Ononis	Absent	E	phnW	ko:K00830,ko:K00839,ko:K03430	Aminotran_5	Belongs to the class-V pyridoxal-phosphate-dependent aminotransferase family. PhnW subfamily
GCA_002777215.1_00186	Ononis	Absent	E	gmhB	ko:K03273	HAD_2,Hydrolase_like	D,D-heptose 1,7-bisphosphate phosphatase
GCA_002777215.1_00200	Ononis	Absent	E	phnW	ko:K00830,ko:K00839,ko:K03430	Aminotran_5	Belongs to the class-V pyridoxal-phosphate-dependent aminotransferase family. PhnW subfamily
GCA_002777235.1_00187	Ononis	Absent	E	gmhB	ko:K03273	HAD_2,Hydrolase_like	D,D-heptose 1,7-bisphosphate phosphatase
GCA_002777235.1_00202	Ononis	Absent	E	phnW	ko:K00830,ko:K00839,ko:K03430	Aminotran_5	Belongs to the class-V pyridoxal-phosphate-dependent aminotransferase family. PhnW subfamily
GCA_002777295.1_00195	Ononis	Absent	E	gmhB	ko:K03273	HAD_2,Hydrolase_like	D,D-heptose 1,7-bisphosphate phosphatase
GCA_002777295.1_00209	Ononis	Absent	E	phnW	ko:K00830,ko:K00839,ko:K03430	Aminotran_5	Belongs to the class-V pyridoxal-phosphate-dependent aminotransferase family. PhnW subfamily
GCA_003122445.1_00198	Ononis	Absent	E	gmhB	ko:K03273	HAD_2,Hydrolase_like	D,D-heptose 1,7-bisphosphate phosphatase
GCA_003122445.1_00211	Ononis	Absent	E	phnW	ko:K00830,ko:K00839,ko:K03430	Aminotran_5	Belongs to the class-V pyridoxal-phosphate-dependent aminotransferase family. PhnW subfamily
GCA_003590545.1_01333	Ononis	Absent	E	gmhB	ko:K03273	HAD_2,Hydrolase_like	D,D-heptose 1,7-bisphosphate phosphatase
GCA_003590545.1_01342	Ononis	Absent	E	phnW	ko:K00830,ko:K00839,ko:K03430	Aminotran_5	Belongs to the class-V pyridoxal-phosphate-dependent aminotransferase family. PhnW subfamily
GCA_016635095.1_00389	Ononis	Absent	E	gmhB	ko:K03273	HAD_2,Hydrolase_like	D,D-heptose 1,7-bisphosphate phosphatase
GCA_016635095.1_00402	Ononis	Absent	E	phnW	ko:K00830,ko:K00839,ko:K03430	Aminotran_5	Belongs to the class-V pyridoxal-phosphate-dependent aminotransferase family. PhnW subfamily
132_full_00956	Ononis	Absent	EH	-	ko:K09459	TPP_enzyme_C,TPP_enzyme_N	PFAM thiamine pyrophosphate protein domain protein TPP-binding
159_full_01691	Ononis	Absent	EH	-	ko:K09459	TPP_enzyme_C,TPP_enzyme_N	PFAM thiamine pyrophosphate protein domain protein TPP-binding
302_full_01332	Ononis	Absent	EH	-	ko:K09459	TPP_enzyme_C,TPP_enzyme_N	PFAM thiamine pyrophosphate protein domain protein TPP-binding
308_full_01179	Ononis	Absent	EH	-	ko:K09459	TPP_enzyme_C,TPP_enzyme_N	PFAM thiamine pyrophosphate protein domain protein TPP-binding
GCA_000021705.1_00198	Ononis	Absent	EH	-	ko:K09459	TPP_enzyme_C,TPP_enzyme_N	PFAM thiamine pyrophosphate protein domain protein TPP-binding
GCA_002269405.1_00208	Ononis	Absent	EH	-	ko:K09459	TPP_enzyme_C,TPP_enzyme_N	PFAM thiamine pyrophosphate protein domain protein TPP-binding
GCA_002777195.1_00180	Ononis	Absent	EH	-	ko:K09459	TPP_enzyme_C,TPP_enzyme_N	PFAM thiamine pyrophosphate protein domain protein TPP-binding
GCA_002777215.1_00201	Ononis	Absent	EH	-	ko:K09459	TPP_enzyme_C,TPP_enzyme_N	PFAM thiamine pyrophosphate protein domain protein TPP-binding
GCA_002777235.1_00203	Ononis	Absent	EH	-	ko:K09459	TPP_enzyme_C,TPP_enzyme_N	PFAM thiamine pyrophosphate protein domain protein TPP-binding
GCA_002777295.1_00210	Ononis	Absent	EH	-	ko:K09459	TPP_enzyme_C,TPP_enzyme_N	PFAM thiamine pyrophosphate protein domain protein TPP-binding
GCA_003122445.1_00212	Ononis	Absent	EH	-	ko:K09459	TPP_enzyme_C,TPP_enzyme_N	PFAM thiamine pyrophosphate protein domain protein TPP-binding
GCA_003590545.1_01343	Ononis	Absent	EH	-	ko:K09459	TPP_enzyme_C,TPP_enzyme_N	PFAM thiamine pyrophosphate protein domain protein TPP-binding
GCA_016635095.1_00403	Ononis	Absent	EH	-	ko:K09459	TPP_enzyme_C,TPP_enzyme_N	PFAM thiamine pyrophosphate protein domain protein TPP-binding
132_full_01130	Ononis	Absent	F	mutT	ko:K03574	NUDIX,NUDIX_4	Belongs to the Nudix hydrolase family
159_full_01517	Ononis	Absent	F	mutT	ko:K03574	NUDIX,NUDIX_4	Belongs to the Nudix hydrolase family
302_full_00437	Ononis	Absent	F	mutT	ko:K03574	NUDIX,NUDIX_4	Belongs to the Nudix hydrolase family
308_full_01396	Ononis	Absent	F	mutT	ko:K03574	NUDIX,NUDIX_4	Belongs to the Nudix hydrolase family
GCA_000021705.1_00511	Ononis	Absent	F	mutT	ko:K03574	NUDIX,NUDIX_4	Belongs to the Nudix hydrolase family
GCA_002269405.1_01403	Ononis	Absent	F	mutT	ko:K03574	NUDIX,NUDIX_4	Belongs to the Nudix hydrolase family
GCA_002777195.1_00364	Ononis	Absent	F	mutT	ko:K03574	NUDIX,NUDIX_4	Belongs to the Nudix hydrolase family
GCA_002777215.1_00384	Ononis	Absent	F	mutT	ko:K03574	NUDIX,NUDIX_4	Belongs to the Nudix hydrolase family
GCA_002777235.1_00437	Ononis	Absent	F	mutT	ko:K03574	NUDIX,NUDIX_4	Belongs to the Nudix hydrolase family
GCA_002777295.1_00539	Ononis	Absent	F	mutT	ko:K03574	NUDIX,NUDIX_4	Belongs to the Nudix hydrolase family
GCA_003122445.1_01353	Ononis	Absent	F	mutT	ko:K03574	NUDIX,NUDIX_4	Belongs to the Nudix hydrolase family
GCA_003590545.1_01534	Ononis	Absent	F	mutT	ko:K03574	NUDIX,NUDIX_4	Belongs to the Nudix hydrolase family
GCA_016635095.1_00078	Ononis	Absent	F	mutT	ko:K03574	NUDIX,NUDIX_4	Belongs to the Nudix hydrolase family
132_full_00032	Ononis	Absent	G	nagZ	ko:K01207	Glyco_hydro_3	Plays a role in peptidoglycan recycling by cleaving the terminal beta-1,4-linked N-acetylglucosamine (GlcNAc) from peptide-linked peptidoglycan fragments, giving rise to free GlcNAc, anhydro-N-acetylmuramic acid and anhydro-N-acetylmuramic acid-linked peptides
132_full_00957	Ononis	Absent	G	-	ko:K01841	NTP_transf_3,PEP_mutase	Phosphoenolpyruvate phosphomutase
132_full_01442	Ononis	Absent	G	-	ko:K01185	Phage_lysozyme	lysozyme
159_full_00053	Ononis	Absent	G	nagZ	ko:K01207	Glyco_hydro_3	Plays a role in peptidoglycan recycling by cleaving the terminal beta-1,4-linked N-acetylglucosamine (GlcNAc) from peptide-linked peptidoglycan fragments, giving rise to free GlcNAc, anhydro-N-acetylmuramic acid and anhydro-N-acetylmuramic acid-linked peptides
159_full_01205	Ononis	Absent	G	-	ko:K01185	Phage_lysozyme	lysozyme
159_full_01690	Ononis	Absent	G	-	ko:K01841	NTP_transf_3,PEP_mutase	Phosphoenolpyruvate phosphomutase
302_full_00653	Ononis	Absent	G	-	ko:K01185	Phage_lysozyme	lysozyme
302_full_00793	Ononis	Absent	G	nagZ	ko:K01207	Glyco_hydro_3	Plays a role in peptidoglycan recycling by cleaving the terminal beta-1,4-linked N-acetylglucosamine (GlcNAc) from peptide-linked peptidoglycan fragments, giving rise to free GlcNAc, anhydro-N-acetylmuramic acid and anhydro-N-acetylmuramic acid-linked peptides
302_full_01333	Ononis	Absent	G	-	ko:K01841	NTP_transf_3,PEP_mutase	Phosphoenolpyruvate phosphomutase
302_full_01884	Ononis	Absent	G	-	ko:K01185	Phage_lysozyme	lysozyme
308_full_00396	Ononis	Absent	G	-	ko:K01185	Phage_lysozyme	lysozyme
308_full_00666	Ononis	Absent	G	nagZ	ko:K01207	Glyco_hydro_3	Plays a role in peptidoglycan recycling by cleaving the terminal beta-1,4-linked N-acetylglucosamine (GlcNAc) from peptide-linked peptidoglycan fragments, giving rise to free GlcNAc, anhydro-N-acetylmuramic acid and anhydro-N-acetylmuramic acid-linked peptides
308_full_01180	Ononis	Absent	G	-	ko:K01841	NTP_transf_3,PEP_mutase	Phosphoenolpyruvate phosphomutase
GCA_000021705.1_00199	Ononis	Absent	G	-	ko:K01841	NTP_transf_3,PEP_mutase	Phosphoenolpyruvate phosphomutase
GCA_000021705.1_00940	Ononis	Absent	G	-	ko:K01185	Phage_lysozyme	lysozyme
GCA_000021705.1_01405	Ononis	Absent	G	nagZ	ko:K01207	Glyco_hydro_3	Plays a role in peptidoglycan recycling by cleaving the terminal beta-1,4-linked N-acetylglucosamine (GlcNAc) from peptide-linked peptidoglycan fragments, giving rise to free GlcNAc, anhydro-N-acetylmuramic acid and anhydro-N-acetylmuramic acid-linked peptides
GCA_002269405.1_00209	Ononis	Absent	G	-	ko:K01841	NTP_transf_3,PEP_mutase	Phosphoenolpyruvate phosphomutase
GCA_002269405.1_00488	Ononis	Absent	G	-	ko:K01185	Phage_lysozyme	lysozyme
GCA_002269405.1_01637	Ononis	Absent	G	-	ko:K01185	Phage_lysozyme	lysozyme
GCA_002269405.1_01798	Ononis	Absent	G	nagZ	ko:K01207	Glyco_hydro_3	Plays a role in peptidoglycan recycling by cleaving the terminal beta-1,4-linked N-acetylglucosamine (GlcNAc) from peptide-linked peptidoglycan fragments, giving rise to free GlcNAc, anhydro-N-acetylmuramic acid and anhydro-N-acetylmuramic acid-linked peptides
GCA_002777195.1_00181	Ononis	Absent	G	-	ko:K01841	NTP_transf_3,PEP_mutase	Phosphoenolpyruvate phosphomutase
GCA_002777195.1_01461	Ononis	Absent	G	-	ko:K01185	Phage_lysozyme	lysozyme
GCA_002777195.1_01752	Ononis	Absent	G	nagZ	ko:K01207	Glyco_hydro_3	Plays a role in peptidoglycan recycling by cleaving the terminal beta-1,4-linked N-acetylglucosamine (GlcNAc) from peptide-linked peptidoglycan fragments, giving rise to free GlcNAc, anhydro-N-acetylmuramic acid and anhydro-N-acetylmuramic acid-linked peptides
GCA_002777215.1_00202	Ononis	Absent	G	-	ko:K01841	NTP_transf_3,PEP_mutase	Phosphoenolpyruvate phosphomutase
GCA_002777215.1_01544	Ononis	Absent	G	-	ko:K01185	Phage_lysozyme	lysozyme
GCA_002777215.1_01847	Ononis	Absent	G	nagZ	ko:K01207	Glyco_hydro_3	Plays a role in peptidoglycan recycling by cleaving the terminal beta-1,4-linked N-acetylglucosamine (GlcNAc) from peptide-linked peptidoglycan fragments, giving rise to free GlcNAc, anhydro-N-acetylmuramic acid and anhydro-N-acetylmuramic acid-linked peptides
GCA_002777235.1_00204	Ononis	Absent	G	-	ko:K01841	NTP_transf_3,PEP_mutase	Phosphoenolpyruvate phosphomutase
GCA_002777235.1_01484	Ononis	Absent	G	-	ko:K01185	Phage_lysozyme	lysozyme
GCA_002777235.1_01757	Ononis	Absent	G	nagZ	ko:K01207	Glyco_hydro_3	Plays a role in peptidoglycan recycling by cleaving the terminal beta-1,4-linked N-acetylglucosamine (GlcNAc) from peptide-linked peptidoglycan fragments, giving rise to free GlcNAc, anhydro-N-acetylmuramic acid and anhydro-N-acetylmuramic acid-linked peptides
GCA_002777295.1_00211	Ononis	Absent	G	-	ko:K01841	NTP_transf_3,PEP_mutase	Phosphoenolpyruvate phosphomutase
GCA_002777295.1_00986	Ononis	Absent	G	-	ko:K01185	Phage_lysozyme	lysozyme
GCA_002777295.1_01480	Ononis	Absent	G	nagZ	ko:K01207	Glyco_hydro_3	Plays a role in peptidoglycan recycling by cleaving the terminal beta-1,4-linked N-acetylglucosamine (GlcNAc) from peptide-linked peptidoglycan fragments, giving rise to free GlcNAc, anhydro-N-acetylmuramic acid and anhydro-N-acetylmuramic acid-linked peptides
GCA_003122445.1_00213	Ononis	Absent	G	-	ko:K01841	NTP_transf_3,PEP_mutase	Phosphoenolpyruvate phosphomutase
GCA_003122445.1_00214	Ononis	Absent	G	-	ko:K01841	NTP_transf_3,PEP_mutase	Phosphoenolpyruvate phosphomutase
GCA_003122445.1_00215	Ononis	Absent	G	-	ko:K01841	NTP_transf_3,PEP_mutase	Phosphoenolpyruvate phosphomutase
GCA_003122445.1_00494	Ononis	Absent	G	-	ko:K01185	Phage_lysozyme	lysozyme
GCA_003122445.1_01584	Ononis	Absent	G	-	ko:K01185	Phage_lysozyme	lysozyme
GCA_003122445.1_01736	Ononis	Absent	G	nagZ	ko:K01207	Glyco_hydro_3	Plays a role in peptidoglycan recycling by cleaving the terminal beta-1,4-linked N-acetylglucosamine (GlcNAc) from peptide-linked peptidoglycan fragments, giving rise to free GlcNAc, anhydro-N-acetylmuramic acid and anhydro-N-acetylmuramic acid-linked peptides
GCA_003590545.1_01344	Ononis	Absent	G	-	ko:K01841	NTP_transf_3,PEP_mutase	Phosphoenolpyruvate phosphomutase
GCA_003590545.1_01602	Ononis	Absent	G	-	ko:K01185	Phage_lysozyme	lysozyme
GCA_003590545.1_01958	Ononis	Absent	G	-	ko:K01185	Phage_lysozyme	lysozyme
GCA_003590545.1_02052	Ononis	Absent	G	nagZ	ko:K01207	Glyco_hydro_3	Plays a role in peptidoglycan recycling by cleaving the terminal beta-1,4-linked N-acetylglucosamine (GlcNAc) from peptide-linked peptidoglycan fragments, giving rise to free GlcNAc, anhydro-N-acetylmuramic acid and anhydro-N-acetylmuramic acid-linked peptides
GCA_016635095.1_00404	Ononis	Absent	G	-	ko:K01841	NTP_transf_3,PEP_mutase	Phosphoenolpyruvate phosphomutase
GCA_016635095.1_01404	Ononis	Absent	G	nagZ	ko:K01207	Glyco_hydro_3	Plays a role in peptidoglycan recycling by cleaving the terminal beta-1,4-linked N-acetylglucosamine (GlcNAc) from peptide-linked peptidoglycan fragments, giving rise to free GlcNAc, anhydro-N-acetylmuramic acid and anhydro-N-acetylmuramic acid-linked peptides
GCA_016635095.1_01556	Ononis	Absent	G	-	ko:K01185	Phage_lysozyme	lysozyme
132_full_00394	Ononis	Absent	H	bioD	ko:K01935	AAA_26	AAA domain
159_full_00416	Ononis	Absent	H	bioD	ko:K01935	AAA_26	AAA domain
302_full_00042	Ononis	Absent	H	bioD	ko:K01935	AAA_26	AAA domain
308_full_01797	Ononis	Absent	H	bioD	ko:K01935	AAA_26	AAA domain
GCA_000021705.1_01079	Ononis	Absent	H	bioD	ko:K01935	AAA_26	AAA domain
GCA_002269405.1_00958	Ononis	Absent	H	bioD	ko:K01935	AAA_26	AAA domain
GCA_002777195.1_00764	Ononis	Absent	H	bioD	ko:K01935	AAA_26	AAA domain
GCA_002777215.1_00791	Ononis	Absent	H	bioD	ko:K01935	AAA_26	AAA domain
GCA_002777235.1_00844	Ononis	Absent	H	bioD	ko:K01935	AAA_26	AAA domain
GCA_002777295.1_01126	Ononis	Absent	H	bioD	ko:K01935	AAA_26	AAA domain
GCA_003122445.1_00919	Ononis	Absent	H	bioD	ko:K01935	AAA_26	AAA domain
GCA_003590545.1_00260	Ononis	Absent	H	bioD	ko:K01935	AAA_26	AAA domain
GCA_016635095.1_00662	Ononis	Absent	H	bioD	ko:K01935	AAA_26	AAA domain
132_full_00023	Ononis	Absent	K	-	-	Bro-N	BRO family, N-terminal domain
132_full_00142	Ononis	Absent	K	-	-	ANT,Phage_pRha	Phage antirepressor protein KilAC domain
132_full_00236	Ononis	Absent	K	-	-	Bro-N	BRO family, N-terminal domain
132_full_00237	Ononis	Absent	K	-	-	Bro-N	BRO family, N-terminal domain
132_full_00707	Ononis	Absent	K	-	-	Bro-N	BRO family, N-terminal domain
132_full_00922	Ononis	Absent	K	-	-	GerE,PAS_4	helix_turn_helix, Lux Regulon
132_full_01191	Ononis	Absent	K	crp	ko:K10914	Crp,cNMP_binding	COG0664 cAMP-binding proteins - catabolite gene activator and regulatory subunit of cAMP-dependent protein kinases
132_full_01692	Ononis	Absent	K	-	-	GerE,PAS_3,Response_reg,SnoaL	response regulator
132_full_01737	Ononis	Absent	K	-	-	Acetyltransf_1,Acetyltransf_7,Acetyltransf_9	-acetyltransferase
132_full_01801	Ononis	Absent	K	ygjM	ko:K18831	HTH_3	Helix-turn-helix XRE-family like proteins
132_full_01806	Ononis	Absent	K	-	-	HTH_26,HTH_3	Helix-turn-helix domain protein
132_full_01821	Ononis	Absent	K	-	-	GerE	Bacterial regulatory proteins, luxR family
132_full_01834	Ononis	Absent	K	-	-	DUF2087,GerE,Mor,Response_reg,Y_Y_Y	response regulator
132_full_01863	Ononis	Absent	K	-	-	GerE	Bacterial regulatory proteins, luxR family
132_full_01864	Ononis	Absent	K	VVA1647	-	GerE,PAS_4,Reg_prop,TPR_8,Y_Y_Y	luxR family
132_full_01867	Ononis	Absent	K	-	-	HTH_3,HTH_31	transcriptional regulator
159_full_00044	Ononis	Absent	K	-	-	Bro-N	BRO family, N-terminal domain
159_full_00164	Ononis	Absent	K	-	-	ANT,Phage_pRha	Phage antirepressor protein KilAC domain
159_full_00258	Ononis	Absent	K	-	-	Bro-N	BRO family, N-terminal domain
159_full_00259	Ononis	Absent	K	-	-	Bro-N	BRO family, N-terminal domain
159_full_00893	Ononis	Absent	K	-	-	GerE,PAS_3,Response_reg,SnoaL	response regulator
159_full_00983	Ononis	Absent	K	-	-	Acetyltransf_1,Acetyltransf_7,Acetyltransf_9	-acetyltransferase
159_full_01047	Ononis	Absent	K	ygjM	ko:K18831	HTH_3	Helix-turn-helix XRE-family like proteins
159_full_01052	Ononis	Absent	K	-	-	HTH_26,HTH_3	Helix-turn-helix domain protein
159_full_01067	Ononis	Absent	K	-	-	GerE	Bacterial regulatory proteins, luxR family
159_full_01080	Ononis	Absent	K	-	-	DUF2087,GerE,Mor,Response_reg,Y_Y_Y	response regulator
159_full_01108	Ononis	Absent	K	-	-	GerE	Bacterial regulatory proteins, luxR family
159_full_01109	Ononis	Absent	K	VVA1647	-	GerE,PAS_4,Reg_prop,TPR_8,Y_Y_Y	luxR family
159_full_01112	Ononis	Absent	K	-	-	HTH_3,HTH_31	transcriptional regulator
159_full_01456	Ononis	Absent	K	crp	ko:K10914	Crp,cNMP_binding	COG0664 cAMP-binding proteins - catabolite gene activator and regulatory subunit of cAMP-dependent protein kinases
159_full_01725	Ononis	Absent	K	-	-	GerE,PAS_4	helix_turn_helix, Lux Regulon
159_full_01940	Ononis	Absent	K	-	-	Bro-N	BRO family, N-terminal domain
302_full_00382	Ononis	Absent	K	crp	ko:K10914	Crp,cNMP_binding	COG0664 cAMP-binding proteins - catabolite gene activator and regulatory subunit of cAMP-dependent protein kinases
302_full_00627	Ononis	Absent	K	-	-	ANT,Phage_pRha	Phage antirepressor protein KilAC domain
302_full_00845	Ononis	Absent	K	-	-	GerE,PAS_3,Response_reg,SnoaL	response regulator
302_full_00860	Ononis	Absent	K	-	-	Bro-N	BRO family, N-terminal domain
302_full_00861	Ononis	Absent	K	-	-	Bro-N	BRO family, N-terminal domain
302_full_00991	Ononis	Absent	K	-	-	Acetyltransf_1,Acetyltransf_7,Acetyltransf_9	-acetyltransferase
302_full_01083	Ononis	Absent	K	-	-	Bro-N	BRO family, N-terminal domain
302_full_01084	Ononis	Absent	K	-	-	Bro-N	BRO family, N-terminal domain
302_full_01304	Ononis	Absent	K	-	-	GerE,PAS_4	helix_turn_helix, Lux Regulon
302_full_01514	Ononis	Absent	K	-	-	GerE	Bacterial regulatory proteins, luxR family
302_full_01515	Ononis	Absent	K	-	-	GerE	Bacterial regulatory proteins, luxR family
302_full_01516	Ononis	Absent	K	VVA1647	-	GerE,PAS_4,Reg_prop,TPR_8,Y_Y_Y	luxR family
302_full_01521	Ononis	Absent	K	-	-	HTH_3,HTH_31	transcriptional regulator
302_full_01550	Ononis	Absent	K	-	-	GerE	Bacterial regulatory proteins, luxR family
302_full_01563	Ononis	Absent	K	-	-	DUF2087,GerE,Mor,Response_reg,Y_Y_Y	response regulator
302_full_01591	Ononis	Absent	K	-	-	HTH_26,HTH_3	Helix-turn-helix domain protein
302_full_01598	Ononis	Absent	K	ygjM	ko:K18831	HTH_3	Helix-turn-helix XRE-family like proteins
308_full_00573	Ononis	Absent	K	-	-	Acetyltransf_1,Acetyltransf_7,Acetyltransf_9	-acetyltransferase
308_full_00615	Ononis	Absent	K	-	-	GerE,PAS_3,Response_reg,SnoaL	response regulator
308_full_00780	Ononis	Absent	K	-	-	ANT,Phage_pRha	Phage antirepressor protein KilAC domain
308_full_00921	Ononis	Absent	K	-	-	Bro-N	BRO family, N-terminal domain
308_full_00922	Ononis	Absent	K	-	-	Bro-N	BRO family, N-terminal domain
308_full_01146	Ononis	Absent	K	-	-	GerE,PAS_4	helix_turn_helix, Lux Regulon
308_full_01213	Ononis	Absent	K	-	-	Bro-N	BRO family, N-terminal domain
308_full_01250	Ononis	Absent	K	-	-	Bro-N	BRO family, N-terminal domain
308_full_01455	Ononis	Absent	K	crp	ko:K10914	Crp,cNMP_binding	COG0664 cAMP-binding proteins - catabolite gene activator and regulatory subunit of cAMP-dependent protein kinases
308_full_01842	Ononis	Absent	K	ygjM	ko:K18831	HTH_3	Helix-turn-helix XRE-family like proteins
308_full_01846	Ononis	Absent	K	-	-	HTH_26,HTH_3	Helix-turn-helix domain protein
308_full_01863	Ononis	Absent	K	-	-	GerE	Bacterial regulatory proteins, luxR family
308_full_01875	Ononis	Absent	K	-	-	DUF2087,GerE,Mor,Response_reg,Y_Y_Y	response regulator
308_full_01905	Ononis	Absent	K	-	-	GerE	Bacterial regulatory proteins, luxR family
308_full_01906	Ononis	Absent	K	VVA1647	-	GerE,PAS_4,Reg_prop,TPR_8,Y_Y_Y	luxR family
308_full_01909	Ononis	Absent	K	-	-	HTH_3,HTH_31	transcriptional regulator
GCA_000021705.1_00167	Ononis	Absent	K	-	-	GerE,PAS_4	helix_turn_helix, Lux Regulon
GCA_000021705.1_00778	Ononis	Absent	K	crp	ko:K10914	Crp,cNMP_binding	COG0664 cAMP-binding proteins - catabolite gene activator and regulatory subunit of cAMP-dependent protein kinases
GCA_000021705.1_00862	Ononis	Absent	K	-	-	ANT,Phage_pRha	Phage antirepressor protein KilAC domain
GCA_000021705.1_00963	Ononis	Absent	K	ygjM	ko:K18831	HTH_3	Helix-turn-helix XRE-family like proteins
GCA_000021705.1_00968	Ononis	Absent	K	-	-	HTH_26,HTH_3	helix-turn-helix domain protein
GCA_000021705.1_00988	Ononis	Absent	K	-	-	GerE	Bacterial regulatory proteins, luxR family
GCA_000021705.1_01001	Ononis	Absent	K	-	-	DUF2087,GerE,Mor,Response_reg,Y_Y_Y	response regulator
GCA_000021705.1_01030	Ononis	Absent	K	-	-	GerE	Bacterial regulatory proteins, luxR family
GCA_000021705.1_01031	Ononis	Absent	K	VVA1647	-	GerE,PAS_4,Reg_prop,TPR_8,Y_Y_Y	luxR family
GCA_000021705.1_01036	Ononis	Absent	K	-	-	HTH_3,HTH_31	transcriptional regulator
GCA_000021705.1_01417	Ononis	Absent	K	-	-	Bro-N	BRO family, N-terminal domain
GCA_000021705.1_01418	Ononis	Absent	K	-	-	Bro-N	BRO family, N-terminal domain
GCA_000021705.1_01862	Ononis	Absent	K	-	-	Bro-N	BRO family, N-terminal domain
GCA_000021705.1_01863	Ononis	Absent	K	-	-	Bro-N	BRO family, N-terminal domain
GCA_000021705.1_01952	Ononis	Absent	K	-	-	Acetyltransf_1,Acetyltransf_7,Acetyltransf_9	-acetyltransferase
GCA_000021705.1_02015	Ononis	Absent	K	-	-	GerE,PAS_3,Response_reg,SnoaL	response regulator
GCA_002269405.1_00180	Ononis	Absent	K	-	-	GerE,PAS_4	helix_turn_helix, Lux Regulon
GCA_002269405.1_00417	Ononis	Absent	K	-	-	GerE	Bacterial regulatory proteins, luxR family
GCA_002269405.1_00418	Ononis	Absent	K	-	-	GerE	Bacterial regulatory proteins, luxR family
GCA_002269405.1_00419	Ononis	Absent	K	VVA1647	-	GerE,PAS_4,Reg_prop,TPR_8,Y_Y_Y	luxR family
GCA_002269405.1_00423	Ononis	Absent	K	-	-	HTH_3,HTH_31	transcriptional regulator
GCA_002269405.1_00825	Ononis	Absent	K	ygjM	ko:K18831	HTH_3	Helix-turn-helix XRE-family like proteins
GCA_002269405.1_00832	Ononis	Absent	K	-	-	HTH_26,HTH_3	Helix-turn-helix domain protein
GCA_002269405.1_00866	Ononis	Absent	K	-	-	DUF2087,GerE,Mor,Response_reg,Y_Y_Y	response regulator
GCA_002269405.1_00879	Ononis	Absent	K	-	-	GerE	Bacterial regulatory proteins, luxR family
GCA_002269405.1_01345	Ononis	Absent	K	crp	ko:K10914	Crp,cNMP_binding	COG0664 cAMP-binding proteins - catabolite gene activator and regulatory subunit of cAMP-dependent protein kinases
GCA_002269405.1_01609	Ononis	Absent	K	-	-	ANT,Phage_pRha	Phage antirepressor protein KilAC domain
GCA_002269405.1_01855	Ononis	Absent	K	-	-	GerE,PAS_3,Response_reg,SnoaL	response regulator
GCA_002269405.1_01871	Ononis	Absent	K	-	-	Bro-N	BRO family, N-terminal domain
GCA_002269405.1_01872	Ononis	Absent	K	-	-	Bro-N	BRO family, N-terminal domain
GCA_002269405.1_02053	Ononis	Absent	K	-	-	Acetyltransf_1,Acetyltransf_7,Acetyltransf_9	-acetyltransferase
GCA_002269405.1_02152	Ononis	Absent	K	-	-	Bro-N	BRO family, N-terminal domain
GCA_002269405.1_02153	Ononis	Absent	K	-	-	Bro-N	BRO family, N-terminal domain
GCA_002777195.1_00153	Ononis	Absent	K	-	-	GerE,PAS_4	helix_turn_helix, Lux Regulon
GCA_002777195.1_00418	Ononis	Absent	K	crp	ko:K10914	Crp,cNMP_binding	COG0664 cAMP-binding proteins - catabolite gene activator and regulatory subunit of cAMP-dependent protein kinases
GCA_002777195.1_00804	Ononis	Absent	K	-	-	HTH_3,HTH_31	transcriptional regulator
GCA_002777195.1_00808	Ononis	Absent	K	VVA1647	-	GerE,PAS_4,Reg_prop,TPR_8,Y_Y_Y	luxR family
GCA_002777195.1_00809	Ononis	Absent	K	-	-	GerE	Bacterial regulatory proteins, luxR family
GCA_002777195.1_00810	Ononis	Absent	K	-	-	GerE	Bacterial regulatory proteins, luxR family
GCA_002777195.1_00823	Ononis	Absent	K	-	-	GerE	Bacterial regulatory proteins, luxR family
GCA_002777195.1_00841	Ononis	Absent	K	-	-	HTH_26,HTH_3	Helix-turn-helix domain protein
GCA_002777195.1_00846	Ononis	Absent	K	ygjM	ko:K18831	HTH_3	Helix-turn-helix XRE-family like proteins
GCA_002777195.1_01651	Ononis	Absent	K	-	-	ANT,Phage_pRha	Phage antirepressor protein KilAC domain
GCA_002777195.1_01767	Ononis	Absent	K	-	-	Bro-N	BRO family, N-terminal domain
GCA_002777195.1_01768	Ononis	Absent	K	-	-	Bro-N	BRO family, N-terminal domain
GCA_002777195.1_01861	Ononis	Absent	K	-	-	Acetyltransf_1,Acetyltransf_7,Acetyltransf_9	-acetyltransferase
GCA_002777195.1_01901	Ononis	Absent	K	-	-	GerE,PAS_3,Response_reg,SnoaL	response regulator
GCA_002777215.1_00173	Ononis	Absent	K	-	-	GerE,PAS_4	helix_turn_helix, Lux Regulon
GCA_002777215.1_00438	Ononis	Absent	K	crp	ko:K10914	Crp,cNMP_binding	COG0664 cAMP-binding proteins - catabolite gene activator and regulatory subunit of cAMP-dependent protein kinases
GCA_002777215.1_00833	Ononis	Absent	K	-	-	HTH_3,HTH_31	transcriptional regulator
GCA_002777215.1_00837	Ononis	Absent	K	VVA1647	-	GerE,PAS_4,Reg_prop,TPR_8,Y_Y_Y	luxR family
GCA_002777215.1_00838	Ononis	Absent	K	-	-	GerE	Bacterial regulatory proteins, luxR family
GCA_002777215.1_00839	Ononis	Absent	K	-	-	GerE	Bacterial regulatory proteins, luxR family
GCA_002777215.1_00853	Ononis	Absent	K	-	-	GerE	Bacterial regulatory proteins, luxR family
GCA_002777215.1_00871	Ononis	Absent	K	-	-	HTH_26,HTH_3	Helix-turn-helix domain protein
GCA_002777215.1_00876	Ononis	Absent	K	ygjM	ko:K18831	HTH_3	Helix-turn-helix XRE-family like proteins
GCA_002777215.1_01741	Ononis	Absent	K	-	-	ANT,Phage_pRha	Phage antirepressor protein KilAC domain
GCA_002777215.1_01862	Ononis	Absent	K	-	-	Bro-N	BRO family, N-terminal domain
GCA_002777215.1_01863	Ononis	Absent	K	-	-	Bro-N	BRO family, N-terminal domain
GCA_002777215.1_01958	Ononis	Absent	K	-	-	Acetyltransf_1,Acetyltransf_7,Acetyltransf_9	-acetyltransferase
GCA_002777215.1_01998	Ononis	Absent	K	-	-	GerE,PAS_3,Response_reg,SnoaL	response regulator
GCA_002777235.1_00170	Ononis	Absent	K	-	-	GerE,PAS_4	helix_turn_helix, Lux Regulon
GCA_002777235.1_00238	Ononis	Absent	K	-	-	Bro-N	BRO family, N-terminal domain
GCA_002777235.1_00289	Ononis	Absent	K	-	-	Bro-N	BRO family, N-terminal domain
GCA_002777235.1_00496	Ononis	Absent	K	crp	ko:K10914	Crp,cNMP_binding	COG0664 cAMP-binding proteins - catabolite gene activator and regulatory subunit of cAMP-dependent protein kinases
GCA_002777235.1_00889	Ononis	Absent	K	ygjM	ko:K18831	HTH_3	Helix-turn-helix XRE-family like proteins
GCA_002777235.1_00893	Ononis	Absent	K	-	-	HTH_26,HTH_3	Helix-turn-helix domain protein
GCA_002777235.1_00910	Ononis	Absent	K	-	-	GerE	Bacterial regulatory proteins, luxR family
GCA_002777235.1_00923	Ononis	Absent	K	-	-	DUF2087,GerE,Mor,Response_reg,Y_Y_Y	response regulator
GCA_002777235.1_00953	Ononis	Absent	K	-	-	GerE	Bacterial regulatory proteins, luxR family
GCA_002777235.1_00954	Ononis	Absent	K	VVA1647	-	GerE,PAS_4,Reg_prop,TPR_8,Y_Y_Y	luxR family
GCA_002777235.1_00957	Ononis	Absent	K	-	-	HTH_3,HTH_31	transcriptional regulator
GCA_002777235.1_01661	Ononis	Absent	K	-	-	Acetyltransf_1,Acetyltransf_7,Acetyltransf_9	-acetyltransferase
GCA_002777235.1_01703	Ononis	Absent	K	-	-	GerE,PAS_3,Response_reg,SnoaL	response regulator
GCA_002777235.1_01876	Ononis	Absent	K	-	-	ANT,Phage_pRha	Phage antirepressor protein KilAC domain
GCA_002777235.1_02017	Ononis	Absent	K	-	-	Bro-N	BRO family, N-terminal domain
GCA_002777235.1_02018	Ononis	Absent	K	-	-	Bro-N	BRO family, N-terminal domain
GCA_002777295.1_00178	Ononis	Absent	K	-	-	GerE,PAS_4	helix_turn_helix, Lux Regulon
GCA_002777295.1_00814	Ononis	Absent	K	crp	ko:K10914	Crp,cNMP_binding	COG0664 cAMP-binding proteins - catabolite gene activator and regulatory subunit of cAMP-dependent protein kinases
GCA_002777295.1_00902	Ononis	Absent	K	-	-	ANT,Phage_pRha	Phage antirepressor protein KilAC domain
GCA_002777295.1_01009	Ononis	Absent	K	ygjM	ko:K18831	HTH_3	Helix-turn-helix XRE-family like proteins
GCA_002777295.1_01014	Ononis	Absent	K	-	-	HTH_26,HTH_3	helix-turn-helix domain protein
GCA_002777295.1_01034	Ononis	Absent	K	-	-	GerE	Bacterial regulatory proteins, luxR family
GCA_002777295.1_01047	Ononis	Absent	K	-	-	DUF2087,GerE,Mor,Response_reg,Y_Y_Y	response regulator
GCA_002777295.1_01076	Ononis	Absent	K	-	-	GerE	Bacterial regulatory proteins, luxR family
GCA_002777295.1_01077	Ononis	Absent	K	VVA1647	-	GerE,PAS_4,Reg_prop,TPR_8,Y_Y_Y	luxR family
GCA_002777295.1_01082	Ononis	Absent	K	-	-	HTH_3,HTH_31	transcriptional regulator
GCA_002777295.1_01492	Ononis	Absent	K	-	-	Bro-N	BRO family, N-terminal domain
GCA_002777295.1_01493	Ononis	Absent	K	-	-	Bro-N	BRO family, N-terminal domain
GCA_002777295.1_01950	Ononis	Absent	K	-	-	Bro-N	BRO family, N-terminal domain
GCA_002777295.1_01951	Ononis	Absent	K	-	-	Bro-N	BRO family, N-terminal domain
GCA_002777295.1_02042	Ononis	Absent	K	-	-	Acetyltransf_1,Acetyltransf_7,Acetyltransf_9	-acetyltransferase
GCA_002777295.1_02098	Ononis	Absent	K	-	-	GerE,PAS_3,Response_reg,SnoaL	response regulator
GCA_003122445.1_00185	Ononis	Absent	K	-	-	GerE,PAS_4	helix_turn_helix, Lux Regulon
GCA_003122445.1_00417	Ononis	Absent	K	-	-	GerE	Bacterial regulatory proteins, luxR family
GCA_003122445.1_00418	Ononis	Absent	K	-	-	GerE	Bacterial regulatory proteins, luxR family
GCA_003122445.1_00419	Ononis	Absent	K	VVA1647	-	GerE,PAS_4,Reg_prop,TPR_8,Y_Y_Y	luxR family
GCA_003122445.1_00423	Ononis	Absent	K	-	-	HTH_3,HTH_31	transcriptional regulator
GCA_003122445.1_00798	Ononis	Absent	K	ygjM	ko:K18831	HTH_3	Helix-turn-helix XRE-family like proteins
GCA_003122445.1_00804	Ononis	Absent	K	-	-	HTH_26,HTH_3	Helix-turn-helix domain protein
GCA_003122445.1_00833	Ononis	Absent	K	-	-	DUF2087,GerE,Mor,Response_reg,Y_Y_Y	response regulator
GCA_003122445.1_00846	Ononis	Absent	K	-	-	GerE	Bacterial regulatory proteins, luxR family
GCA_003122445.1_01293	Ononis	Absent	K	crp	ko:K10914	Crp,cNMP_binding	COG0664 cAMP-binding proteins - catabolite gene activator and regulatory subunit of cAMP-dependent protein kinases
GCA_003122445.1_01557	Ononis	Absent	K	-	-	ANT,Phage_pRha	Phage antirepressor protein KilAC domain
GCA_003122445.1_01794	Ononis	Absent	K	-	-	GerE,PAS_3,Response_reg,SnoaL	response regulator
GCA_003122445.1_01811	Ononis	Absent	K	-	-	Bro-N	BRO family, N-terminal domain
GCA_003122445.1_01812	Ononis	Absent	K	-	-	Bro-N	BRO family, N-terminal domain
GCA_003122445.1_01991	Ononis	Absent	K	-	-	Acetyltransf_1,Acetyltransf_7,Acetyltransf_9	-acetyltransferase
GCA_003122445.1_02090	Ononis	Absent	K	-	-	Bro-N	BRO family, N-terminal domain
GCA_003122445.1_02091	Ononis	Absent	K	-	-	Bro-N	BRO family, N-terminal domain
GCA_003590545.1_00129	Ononis	Absent	K	ygjM	ko:K18831	HTH_3	Helix-turn-helix XRE-family like proteins
GCA_003590545.1_00133	Ononis	Absent	K	-	-	HTH_26,HTH_3	Helix-turn-helix domain protein
GCA_003590545.1_00152	Ononis	Absent	K	-	-	GerE	Bacterial regulatory proteins, luxR family
GCA_003590545.1_00165	Ononis	Absent	K	-	-	DUF2087,GerE,Mor,Response_reg,Y_Y_Y	response regulator
GCA_003590545.1_00197	Ononis	Absent	K	-	-	GerE	Bacterial regulatory proteins, luxR family
GCA_003590545.1_00198	Ononis	Absent	K	-	-	GerE	Bacterial regulatory proteins, luxR family
GCA_003590545.1_00199	Ononis	Absent	K	VVA1647	-	GerE,PAS_4,Reg_prop,TPR_8,Y_Y_Y	luxR family
GCA_003590545.1_00204	Ononis	Absent	K	-	-	HTH_3,HTH_31	transcriptional regulator
GCA_003590545.1_01323	Ononis	Absent	K	-	-	GerE,PAS_4	helix_turn_helix, Lux Regulon
GCA_003590545.1_01565	Ononis	Absent	K	-	-	Bro-N	BRO family, N-terminal domain
GCA_003590545.1_01888	Ononis	Absent	K	crp	ko:K10914	Crp,cNMP_binding	COG0664 cAMP-binding proteins - catabolite gene activator and regulatory subunit of cAMP-dependent protein kinases
GCA_003590545.1_01930	Ononis	Absent	K	-	-	ANT,Phage_pRha	Phage antirepressor protein KilAC domain
GCA_003590545.1_02068	Ononis	Absent	K	-	-	Bro-N	BRO family, N-terminal domain
GCA_003590545.1_02070	Ononis	Absent	K	-	-	Bro-N	BRO family, N-terminal domain
GCA_003590545.1_02071	Ononis	Absent	K	-	-	Bro-N	BRO family, N-terminal domain
GCA_003590545.1_02168	Ononis	Absent	K	-	-	Acetyltransf_1,Acetyltransf_7,Acetyltransf_9	-acetyltransferase
GCA_003590545.1_02221	Ononis	Absent	K	-	-	GerE,PAS_3,Response_reg,SnoaL	response regulator
GCA_016635095.1_00131	Ononis	Absent	K	crp	ko:K10914	Crp,cNMP_binding	COG0664 cAMP-binding proteins - catabolite gene activator and regulatory subunit of cAMP-dependent protein kinases
GCA_016635095.1_00267	Ononis	Absent	K	-	-	Bro-N	BRO family, N-terminal domain
GCA_016635095.1_00268	Ononis	Absent	K	-	-	Bro-N	BRO family, N-terminal domain
GCA_016635095.1_00375	Ononis	Absent	K	-	-	GerE,PAS_4	helix_turn_helix, Lux Regulon
GCA_016635095.1_00879	Ononis	Absent	K	-	-	HTH_26,HTH_3	Helix-turn-helix domain protein
GCA_016635095.1_01220	Ononis	Absent	K	-	-	HTH_3,HTH_31	transcriptional regulator
GCA_016635095.1_01225	Ononis	Absent	K	VVA1647	-	GerE,PAS_4,Reg_prop,TPR_8,Y_Y_Y	luxR family
GCA_016635095.1_01226	Ononis	Absent	K	-	-	GerE	Bacterial regulatory proteins, luxR family
GCA_016635095.1_01227	Ononis	Absent	K	-	-	GerE	Bacterial regulatory proteins, luxR family
GCA_016635095.1_01297	Ononis	Absent	K	-	-	ANT,Phage_pRha	Phage antirepressor protein KilAC domain
GCA_016635095.1_01463	Ononis	Absent	K	-	-	Acetyltransf_1,Acetyltransf_7,Acetyltransf_9	-acetyltransferase
GCA_016635095.1_01495	Ononis	Absent	K	ygjM	ko:K18831	HTH_3	Helix-turn-helix XRE-family like proteins
GCA_016635095.1_01512	Ononis	Absent	K	-	-	GerE,PAS_3,Response_reg,SnoaL	response regulator
GCA_016635095.1_01584	Ononis	Absent	K	-	-	GerE	Bacterial regulatory proteins, luxR family
GCA_003590545.1_00654	Ononis	Absent	L	-	ko:K21039	Arm-DNA-bind_1,Phage_int_SAM_1,Phage_integrase	Belongs to the 'phage' integrase family
GCA_003590545.1_00711	Ononis	Absent	L	-	ko:K21039	Arm-DNA-bind_1,Phage_int_SAM_1,Phage_integrase	Belongs to the 'phage' integrase family
GCA_003590545.1_00741	Ononis	Absent	L	intB	-	Arm-DNA-bind_3,Phage_integrase	Belongs to the 'phage' integrase family
GCA_003590545.1_00742	Ononis	Absent	L	intB	-	Arm-DNA-bind_3,Phage_integrase	Belongs to the 'phage' integrase family
GCA_003590545.1_02064	Ononis	Absent	L	-	-	Arm-DNA-bind_1,Phage_int_SAM_1,Phage_integrase	Belongs to the 'phage' integrase family
GCA_016635095.1_00977	Ononis	Absent	L	intB	-	Arm-DNA-bind_3,Phage_integrase	Belongs to the 'phage' integrase family
GCA_016635095.1_00979	Ononis	Absent	L	intB	-	Arm-DNA-bind_3,Phage_integrase	Belongs to the 'phage' integrase family
GCA_016635095.1_01648	Ononis	Absent	L	-	ko:K21039	Arm-DNA-bind_1,Phage_int_SAM_1,Phage_integrase	Belongs to the 'phage' integrase family
GCA_003590545.1_00001	Ononis	Absent	L	-	ko:K00986	GIIM,HNH,RVT_1,RVT_N	COG3344 Retron-type reverse transcriptase
GCA_003590545.1_00025	Ononis	Absent	L	-	ko:K00986	GIIM,HNH,RVT_1,RVT_N	COG3344 Retron-type reverse transcriptase
132_full_00367	Ononis	Absent	L	dam2	ko:K06223	MethyltransfD12	D12 class N6 adenine-specific DNA methyltransferase
159_full_00389	Ononis	Absent	L	dam2	ko:K06223	MethyltransfD12	D12 class N6 adenine-specific DNA methyltransferase
302_full_00069	Ononis	Absent	L	dam2	ko:K06223	MethyltransfD12	D12 class N6 adenine-specific DNA methyltransferase
308_full_01770	Ononis	Absent	L	dam2	ko:K06223	MethyltransfD12	D12 class N6 adenine-specific DNA methyltransferase
GCA_000021705.1_00601	Ononis	Absent	L	dam2	ko:K06223	MethyltransfD12	D12 class N6 adenine-specific DNA methyltransferase
GCA_002269405.1_00986	Ononis	Absent	L	dam2	ko:K06223	MethyltransfD12	D12 class N6 adenine-specific DNA methyltransferase
GCA_002777195.1_00735	Ononis	Absent	L	dam2	ko:K06223	MethyltransfD12	D12 class N6 adenine-specific DNA methyltransferase
GCA_002777215.1_00764	Ononis	Absent	L	dam2	ko:K06223	MethyltransfD12	D12 class N6 adenine-specific DNA methyltransferase
GCA_002777235.1_00817	Ononis	Absent	L	dam2	ko:K06223	MethyltransfD12	D12 class N6 adenine-specific DNA methyltransferase
GCA_002777295.1_00632	Ononis	Absent	L	dam2	ko:K06223	MethyltransfD12	D12 class N6 adenine-specific DNA methyltransferase
GCA_003122445.1_00947	Ononis	Absent	L	dam2	ko:K06223	MethyltransfD12	D12 class N6 adenine-specific DNA methyltransferase
GCA_003590545.1_00290	Ononis	Absent	L	dam2	ko:K06223	MethyltransfD12	D12 class N6 adenine-specific DNA methyltransferase
GCA_016635095.1_00689	Ononis	Absent	L	dam2	ko:K06223	MethyltransfD12	D12 class N6 adenine-specific DNA methyltransferase
132_full_00621	Ononis	Absent	L	phrB	ko:K01669	DNA_photolyase,FAD_binding_7	DNA photolyase
132_full_00622	Ononis	Absent	L	phrB	ko:K01669	DNA_photolyase,FAD_binding_7	DNA photolyase
159_full_00643	Ononis	Absent	L	phrB	ko:K01669	DNA_photolyase,FAD_binding_7	DNA photolyase
159_full_00644	Ononis	Absent	L	phrB	ko:K01669	DNA_photolyase,FAD_binding_7	DNA photolyase
302_full_01715	Ononis	Absent	L	phrB	ko:K01669	DNA_photolyase,FAD_binding_7	DNA photolyase
308_full_00101	Ononis	Absent	L	phrB	ko:K01669	DNA_photolyase,FAD_binding_7	DNA photolyase
GCA_000021705.1_01150	Ononis	Absent	L	phrB	ko:K01669	DNA_photolyase,FAD_binding_7	DNA photolyase
GCA_002269405.1_00688	Ononis	Absent	L	phrB	ko:K01669	DNA_photolyase,FAD_binding_7	DNA photolyase
GCA_002777195.1_01238	Ononis	Absent	L	phrB	ko:K01669	DNA_photolyase,FAD_binding_7	DNA photolyase
GCA_002777215.1_01280	Ononis	Absent	L	phrB	ko:K01669	DNA_photolyase,FAD_binding_7	DNA photolyase
GCA_002777235.1_01438	Ononis	Absent	L	phrB	ko:K01669	DNA_photolyase,FAD_binding_7	DNA photolyase
GCA_002777295.1_01201	Ononis	Absent	L	phrB	ko:K01669	DNA_photolyase,FAD_binding_7	DNA photolyase
GCA_003122445.1_00690	Ononis	Absent	L	phrB	ko:K01669	DNA_photolyase,FAD_binding_7	DNA photolyase
GCA_003590545.1_01006	Ononis	Absent	L	phrB	ko:K01669	DNA_photolyase,FAD_binding_7	DNA photolyase
GCA_016635095.1_01395	Ononis	Absent	L	phrB	ko:K01669	DNA_photolyase,FAD_binding_7	DNA photolyase
132_full_00146	Ononis	Absent	L	-	ko:K02315,ko:K11144	IstB_IS21	DNA-dependent DNA replication
159_full_00168	Ononis	Absent	L	-	ko:K02315,ko:K11144	IstB_IS21	DNA-dependent DNA replication
132_full_00154	Ononis	Absent	L	-	ko:K00986	GIIM,HNH,RVT_1,RVT_N	Group II intron, maturase-specific domain
159_full_00176	Ononis	Absent	L	-	ko:K00986	GIIM,HNH,RVT_1,RVT_N	Group II intron, maturase-specific domain
302_full_00641	Ononis	Absent	L	-	ko:K00986	GIIM,HNH,RVT_1,RVT_N	Group II intron, maturase-specific domain
308_full_00791	Ononis	Absent	L	-	ko:K00986	GIIM,HNH,RVT_1,RVT_N	Group II intron, maturase-specific domain
GCA_000021705.1_00876	Ononis	Absent	L	-	ko:K00986	GIIM,HNH,RVT_1,RVT_N	Group II intron, maturase-specific domain
GCA_002269405.1_01625	Ononis	Absent	L	-	ko:K00986	GIIM,HNH,RVT_1,RVT_N	Group II intron, maturase-specific domain
GCA_002777195.1_01638	Ononis	Absent	L	-	ko:K00986	GIIM,HNH,RVT_1,RVT_N	Group II intron, maturase-specific domain
GCA_002777215.1_01728	Ononis	Absent	L	-	ko:K00986	GIIM,HNH,RVT_1,RVT_N	Group II intron, maturase-specific domain
GCA_002777235.1_01887	Ononis	Absent	L	-	ko:K00986	GIIM,HNH,RVT_1,RVT_N	Group II intron, maturase-specific domain
GCA_002777295.1_00918	Ononis	Absent	L	-	ko:K00986	GIIM,HNH,RVT_1,RVT_N	Group II intron, maturase-specific domain
GCA_003122445.1_01572	Ononis	Absent	L	-	ko:K00986	GIIM,HNH,RVT_1,RVT_N	Group II intron, maturase-specific domain
GCA_003590545.1_01945	Ononis	Absent	L	-	ko:K00986	GIIM,HNH,RVT_1,RVT_N	Group II intron, maturase-specific domain
GCA_016635095.1_01423	Ononis	Absent	L	-	ko:K00986	GIIM,HNH,RVT_1,RVT_N	Group II intron, maturase-specific domain
GCA_002269405.1_02407	Ononis	Absent	L	mutL	ko:K03572	DNA_mis_repair,HATPase_c_3,MutL_C	Histidine kinase-, DNA gyrase B-, and HSP90-like ATPase
GCA_002269405.1_02437	Ononis	Absent	L	mutL	ko:K03572	DNA_mis_repair,HATPase_c_3,MutL_C	Histidine kinase-, DNA gyrase B-, and HSP90-like ATPase
GCA_002777195.1_00861	Ononis	Absent	L	mutL	ko:K03572	DNA_mis_repair,HATPase_c_3,MutL_C	Histidine kinase-, DNA gyrase B-, and HSP90-like ATPase
GCA_002777215.1_00890	Ononis	Absent	L	mutL	ko:K03572	DNA_mis_repair,HATPase_c_3,MutL_C	Histidine kinase-, DNA gyrase B-, and HSP90-like ATPase
GCA_003122445.1_02373	Ononis	Absent	L	mutL	ko:K03572	DNA_mis_repair,HATPase_c_3,MutL_C	Histidine kinase-, DNA gyrase B-, and HSP90-like ATPase
132_full_00234	Ononis	Absent	L	Z012_04225	ko:K01174	Excalibur,SNase	nuclease
159_full_00256	Ononis	Absent	L	Z012_04225	ko:K01174	Excalibur,SNase	nuclease
302_full_00863	Ononis	Absent	L	Z012_04225	ko:K01174	Excalibur,SNase	nuclease
302_full_01081	Ononis	Absent	L	Z012_04225	ko:K01174	Excalibur,SNase	nuclease
308_full_00919	Ononis	Absent	L	Z012_04225	ko:K01174	Excalibur,SNase	nuclease
GCA_000021705.1_01420	Ononis	Absent	L	Z012_04225	ko:K01174	Excalibur,SNase	nuclease
GCA_000021705.1_01865	Ononis	Absent	L	Z012_04225	ko:K01174	Excalibur,SNase	nuclease
GCA_002269405.1_01874	Ononis	Absent	L	Z012_04225	ko:K01174	Excalibur,SNase	nuclease
GCA_002777195.1_01770	Ononis	Absent	L	Z012_04225	ko:K01174	Excalibur,SNase	nuclease
GCA_002777215.1_01865	Ononis	Absent	L	Z012_04225	ko:K01174	Excalibur,SNase	nuclease
GCA_002777235.1_02015	Ononis	Absent	L	Z012_04225	ko:K01174	Excalibur,SNase	nuclease
GCA_002777295.1_01495	Ononis	Absent	L	Z012_04225	ko:K01174	Excalibur,SNase	nuclease
GCA_002777295.1_01953	Ononis	Absent	L	Z012_04225	ko:K01174	Excalibur,SNase	nuclease
GCA_003122445.1_01814	Ononis	Absent	L	Z012_04225	ko:K01174	Excalibur,SNase	nuclease
GCA_003122445.1_02088	Ononis	Absent	L	Z012_04225	ko:K01174	Excalibur,SNase	nuclease
GCA_003590545.1_02073	Ononis	Absent	L	Z012_04225	ko:K01174	Excalibur,SNase	nuclease
GCA_016635095.1_00270	Ononis	Absent	L	Z012_04225	ko:K01174	Excalibur,SNase	nuclease
GCA_002269405.1_01999	Lotus	Absent	L	-	-	Phage_integrase	Phage integrase family
132_full_00434	Ononis	Absent	L	-	ko:K03530	Bac_DNA_binding	regulation of translation
132_full_01795	Ononis	Absent	L	-	ko:K03530	Bac_DNA_binding	regulation of translation
159_full_00456	Ononis	Absent	L	-	ko:K03530	Bac_DNA_binding	regulation of translation
159_full_01041	Ononis	Absent	L	-	ko:K03530	Bac_DNA_binding	regulation of translation
302_full_01355	Ononis	Absent	L	-	ko:K03530	Bac_DNA_binding	regulation of translation
308_full_00516	Ononis	Absent	L	-	ko:K03530	Bac_DNA_binding	regulation of translation
308_full_01836	Ononis	Absent	L	-	ko:K03530	Bac_DNA_binding	regulation of translation
308_full_02041	Ononis	Absent	L	-	ko:K03530	Bac_DNA_binding	regulation of translation
GCA_000021705.1_00247	Ononis	Absent	L	-	ko:K03530	Bac_DNA_binding	regulation of translation
GCA_000021705.1_00690	Ononis	Absent	L	-	ko:K03530	Bac_DNA_binding	regulation of translation
GCA_000021705.1_01266	Ononis	Absent	L	-	ko:K03530	Bac_DNA_binding	regulation of translation
GCA_000021705.1_02131	Ononis	Absent	L	-	ko:K03530	Bac_DNA_binding	regulation of translation
GCA_002269405.1_00232	Ononis	Absent	L	-	ko:K03530	Bac_DNA_binding	regulation of translation
GCA_002777195.1_01588	Ononis	Absent	L	-	ko:K03530	Bac_DNA_binding	regulation of translation
GCA_002777195.1_02034	Ononis	Absent	L	-	ko:K03530	Bac_DNA_binding	regulation of translation
GCA_002777195.1_02183	Ononis	Absent	L	-	ko:K03530	Bac_DNA_binding	regulation of translation
GCA_002777215.1_01674	Ononis	Absent	L	-	ko:K03530	Bac_DNA_binding	regulation of translation
GCA_002777215.1_02110	Ononis	Absent	L	-	ko:K03530	Bac_DNA_binding	regulation of translation
GCA_002777215.1_02180	Ononis	Absent	L	-	ko:K03530	Bac_DNA_binding	regulation of translation
GCA_002777235.1_00883	Ononis	Absent	L	-	ko:K03530	Bac_DNA_binding	regulation of translation
GCA_002777235.1_01604	Ononis	Absent	L	-	ko:K03530	Bac_DNA_binding	regulation of translation
GCA_002777295.1_00265	Ononis	Absent	L	-	ko:K03530	Bac_DNA_binding	regulation of translation
GCA_002777295.1_00724	Ononis	Absent	L	-	ko:K03530	Bac_DNA_binding	regulation of translation
GCA_002777295.1_01329	Ononis	Absent	L	-	ko:K03530	Bac_DNA_binding	regulation of translation
GCA_003122445.1_00238	Ononis	Absent	L	-	ko:K03530	Bac_DNA_binding	regulation of translation
GCA_003590545.1_00496	Ononis	Absent	L	-	ko:K03530	Bac_DNA_binding	regulation of translation
GCA_016635095.1_01568	Ononis	Absent	L	-	ko:K03530	Bac_DNA_binding	regulation of translation
132_full_01738	Ononis	Absent	L	tnpR	-	HTH_7,Resolvase	Resolvase
159_full_00984	Ononis	Absent	L	tnpR	-	HTH_7,Resolvase	Resolvase
302_full_00992	Ononis	Absent	L	tnpR	-	HTH_7,Resolvase	Resolvase
308_full_00572	Ononis	Absent	L	tnpR	-	HTH_7,Resolvase	Resolvase
GCA_000021705.1_01951	Ononis	Absent	L	tnpR	-	HTH_7,Resolvase	Resolvase
GCA_000021705.1_02122	Ononis	Absent	L	tnpR	-	HTH_7,Resolvase	Resolvase
GCA_002269405.1_02054	Ononis	Absent	L	tnpR	-	HTH_7,Resolvase	Resolvase
GCA_002777195.1_01860	Ononis	Absent	L	tnpR	-	HTH_7,Resolvase	Resolvase
GCA_002777215.1_01957	Ononis	Absent	L	tnpR	-	HTH_7,Resolvase	Resolvase
GCA_002777235.1_01660	Ononis	Absent	L	tnpR	-	HTH_7,Resolvase	Resolvase
GCA_002777295.1_02041	Ononis	Absent	L	tnpR	-	HTH_7,Resolvase	Resolvase
GCA_003122445.1_01992	Ononis	Absent	L	tnpR	-	HTH_7,Resolvase	Resolvase
GCA_003590545.1_02167	Ononis	Absent	L	tnpR	-	HTH_7,Resolvase	Resolvase
GCA_016635095.1_01464	Ononis	Absent	L	tnpR	-	HTH_7,Resolvase	Resolvase
132_full_00151	Ononis	Absent	L	-	-	HTH_7,Resolvase	Resolvase, N terminal domain
159_full_00173	Ononis	Absent	L	-	-	HTH_7,Resolvase	Resolvase, N terminal domain
302_full_00639	Ononis	Absent	L	-	-	HTH_7,Resolvase	Resolvase, N terminal domain
308_full_00788	Ononis	Absent	L	-	-	HTH_7,Resolvase	Resolvase, N terminal domain
GCA_000021705.1_00871	Ononis	Absent	L	-	-	HTH_7,Resolvase	Resolvase, N terminal domain
GCA_002269405.1_01622	Ononis	Absent	L	-	-	HTH_7,Resolvase	Resolvase, N terminal domain
GCA_002777195.1_01641	Ononis	Absent	L	-	-	HTH_7,Resolvase	Resolvase, N terminal domain
GCA_002777215.1_01731	Ononis	Absent	L	-	-	HTH_7,Resolvase	Resolvase, N terminal domain
GCA_002777235.1_01884	Ononis	Absent	L	-	-	HTH_7,Resolvase	Resolvase, N terminal domain
GCA_002777295.1_00913	Ononis	Absent	L	-	-	HTH_7,Resolvase	Resolvase, N terminal domain
GCA_003122445.1_01569	Ononis	Absent	L	-	-	HTH_7,Resolvase	Resolvase, N terminal domain
GCA_003590545.1_01942	Ononis	Absent	L	-	-	HTH_7,Resolvase	Resolvase, N terminal domain
GCA_016635095.1_01425	Ononis	Absent	L	-	-	HTH_7,Resolvase	Resolvase, N terminal domain
132_full_00130	Ononis	Absent	L	-	ko:K00986	GIIM,HNH,RVT_1,RVT_N	reverse transcriptase
159_full_00152	Ononis	Absent	L	-	ko:K00986	GIIM,HNH,RVT_1,RVT_N	reverse transcriptase
302_full_00612	Ononis	Absent	L	-	ko:K00986	GIIM,HNH,RVT_1,RVT_N	reverse transcriptase
302_full_01538	Ononis	Absent	L	-	ko:K00986	GIIM,HNH,RVT_1,RVT_N	reverse transcriptase
308_full_00764	Ononis	Absent	L	-	ko:K00986	GIIM,HNH,RVT_1,RVT_N	reverse transcriptase
GCA_000021705.1_00852	Ononis	Absent	L	-	ko:K00986	GIIM,HNH,RVT_1,RVT_N	reverse transcriptase
GCA_002269405.1_00892	Ononis	Absent	L	-	ko:K00986	GIIM,HNH,RVT_1,RVT_N	reverse transcriptase
GCA_002269405.1_01594	Ononis	Absent	L	-	ko:K00986	GIIM,HNH,RVT_1,RVT_N	reverse transcriptase
GCA_002777195.1_00955	Ononis	Absent	L	-	ko:K00986	GIIM,HNH,RVT_1,RVT_N	reverse transcriptase
GCA_002777195.1_00964	Ononis	Absent	L	-	ko:K00986	GIIM,HNH,RVT_1,RVT_N	reverse transcriptase
GCA_002777215.1_00984	Ononis	Absent	L	-	ko:K00986	GIIM,HNH,RVT_1,RVT_N	reverse transcriptase
GCA_002777235.1_01860	Ononis	Absent	L	-	ko:K00986	GIIM,HNH,RVT_1,RVT_N	reverse transcriptase
GCA_002777295.1_00892	Ononis	Absent	L	-	ko:K00986	GIIM,HNH,RVT_1,RVT_N	reverse transcriptase
GCA_003122445.1_00859	Ononis	Absent	L	-	ko:K00986	GIIM,HNH,RVT_1,RVT_N	reverse transcriptase
GCA_003122445.1_01542	Ononis	Absent	L	-	ko:K00986	GIIM,HNH,RVT_1,RVT_N	reverse transcriptase
GCA_003590545.1_00002	Ononis	Absent	L	-	ko:K00986	GIIM,HNH,RVT_1,RVT_N	reverse transcriptase
GCA_003590545.1_00024	Ononis	Absent	L	-	ko:K00986	GIIM,HNH,RVT_1,RVT_N	reverse transcriptase
GCA_003590545.1_00637	Ononis	Absent	L	-	ko:K00986	GIIM,HNH,RVT_1,RVT_N	reverse transcriptase
132_full_01941	Ononis	Absent	L	mutL	ko:K03572	DNA_mis_repair,HATPase_c_3,MutL_C	This protein is involved in the repair of mismatches in DNA. It is required for dam-dependent methyl-directed DNA mismatch repair. May act as a molecular matchmaker , a protein that promotes the formation of a stable complex between two or more DNA-binding proteins in an ATP-dependent manner without itself being part of a final effector complex
159_full_01186	Ononis	Absent	L	mutL	ko:K03572	DNA_mis_repair,HATPase_c_3,MutL_C	This protein is involved in the repair of mismatches in DNA. It is required for dam-dependent methyl-directed DNA mismatch repair. May act as a molecular matchmaker , a protein that promotes the formation of a stable complex between two or more DNA-binding proteins in an ATP-dependent manner without itself being part of a final effector complex
302_full_01634	Ononis	Absent	L	mutL	ko:K03572	DNA_mis_repair,HATPase_c_3,MutL_C	This protein is involved in the repair of mismatches in DNA. It is required for dam-dependent methyl-directed DNA mismatch repair. May act as a molecular matchmaker , a protein that promotes the formation of a stable complex between two or more DNA-binding proteins in an ATP-dependent manner without itself being part of a final effector complex
308_full_02006	Ononis	Absent	L	mutL	ko:K03572	DNA_mis_repair,HATPase_c_3,MutL_C	This protein is involved in the repair of mismatches in DNA. It is required for dam-dependent methyl-directed DNA mismatch repair. May act as a molecular matchmaker , a protein that promotes the formation of a stable complex between two or more DNA-binding proteins in an ATP-dependent manner without itself being part of a final effector complex
GCA_000021705.1_01250	Ononis	Absent	L	mutL	ko:K03572	DNA_mis_repair,HATPase_c_3,MutL_C	This protein is involved in the repair of mismatches in DNA. It is required for dam-dependent methyl-directed DNA mismatch repair. May act as a molecular matchmaker , a protein that promotes the formation of a stable complex between two or more DNA-binding proteins in an ATP-dependent manner without itself being part of a final effector complex
GCA_000021705.1_02120	Ononis	Absent	L	mutL	ko:K03572	DNA_mis_repair,HATPase_c_3,MutL_C	This protein is involved in the repair of mismatches in DNA. It is required for dam-dependent methyl-directed DNA mismatch repair. May act as a molecular matchmaker , a protein that promotes the formation of a stable complex between two or more DNA-binding proteins in an ATP-dependent manner without itself being part of a final effector complex
GCA_002269405.1_00785	Ononis	Absent	L	mutL	ko:K03572	DNA_mis_repair,HATPase_c_3,MutL_C	This protein is involved in the repair of mismatches in DNA. It is required for dam-dependent methyl-directed DNA mismatch repair. May act as a molecular matchmaker , a protein that promotes the formation of a stable complex between two or more DNA-binding proteins in an ATP-dependent manner without itself being part of a final effector complex
GCA_002269405.1_02349	Ononis	Absent	L	mutL	ko:K03572	DNA_mis_repair,HATPase_c_3,MutL_C	This protein is involved in the repair of mismatches in DNA. It is required for dam-dependent methyl-directed DNA mismatch repair. May act as a molecular matchmaker , a protein that promotes the formation of a stable complex between two or more DNA-binding proteins in an ATP-dependent manner without itself being part of a final effector complex
GCA_002777195.1_00862	Ononis	Absent	L	mutL	ko:K03572	DNA_mis_repair,HATPase_c_3,MutL_C	This protein is involved in the repair of mismatches in DNA. It is required for dam-dependent methyl-directed DNA mismatch repair. May act as a molecular matchmaker , a protein that promotes the formation of a stable complex between two or more DNA-binding proteins in an ATP-dependent manner without itself being part of a final effector complex
GCA_002777195.1_00863	Ononis	Absent	L	mutL	ko:K03572	DNA_mis_repair,HATPase_c_3,MutL_C	This protein is involved in the repair of mismatches in DNA. It is required for dam-dependent methyl-directed DNA mismatch repair. May act as a molecular matchmaker , a protein that promotes the formation of a stable complex between two or more DNA-binding proteins in an ATP-dependent manner without itself being part of a final effector complex
GCA_002777195.1_02195	Ononis	Absent	L	mutL	ko:K03572	DNA_mis_repair,HATPase_c_3,MutL_C	This protein is involved in the repair of mismatches in DNA. It is required for dam-dependent methyl-directed DNA mismatch repair. May act as a molecular matchmaker , a protein that promotes the formation of a stable complex between two or more DNA-binding proteins in an ATP-dependent manner without itself being part of a final effector complex
GCA_002777215.1_00891	Ononis	Absent	L	mutL	ko:K03572	DNA_mis_repair,HATPase_c_3,MutL_C	This protein is involved in the repair of mismatches in DNA. It is required for dam-dependent methyl-directed DNA mismatch repair. May act as a molecular matchmaker , a protein that promotes the formation of a stable complex between two or more DNA-binding proteins in an ATP-dependent manner without itself being part of a final effector complex
GCA_002777215.1_00892	Ononis	Absent	L	mutL	ko:K03572	DNA_mis_repair,HATPase_c_3,MutL_C	This protein is involved in the repair of mismatches in DNA. It is required for dam-dependent methyl-directed DNA mismatch repair. May act as a molecular matchmaker , a protein that promotes the formation of a stable complex between two or more DNA-binding proteins in an ATP-dependent manner without itself being part of a final effector complex
GCA_002777215.1_02122	Ononis	Absent	L	mutL	ko:K03572	DNA_mis_repair,HATPase_c_3,MutL_C	This protein is involved in the repair of mismatches in DNA. It is required for dam-dependent methyl-directed DNA mismatch repair. May act as a molecular matchmaker , a protein that promotes the formation of a stable complex between two or more DNA-binding proteins in an ATP-dependent manner without itself being part of a final effector complex
GCA_002777215.1_02199	Ononis	Absent	L	mutL	ko:K03572	DNA_mis_repair,HATPase_c_3,MutL_C	This protein is involved in the repair of mismatches in DNA. It is required for dam-dependent methyl-directed DNA mismatch repair. May act as a molecular matchmaker , a protein that promotes the formation of a stable complex between two or more DNA-binding proteins in an ATP-dependent manner without itself being part of a final effector complex
GCA_002777215.1_02201	Ononis	Absent	L	mutL	ko:K03572	DNA_mis_repair,HATPase_c_3,MutL_C	This protein is involved in the repair of mismatches in DNA. It is required for dam-dependent methyl-directed DNA mismatch repair. May act as a molecular matchmaker , a protein that promotes the formation of a stable complex between two or more DNA-binding proteins in an ATP-dependent manner without itself being part of a final effector complex
GCA_002777235.1_01054	Ononis	Absent	L	mutL	ko:K03572	DNA_mis_repair,HATPase_c_3,MutL_C	This protein is involved in the repair of mismatches in DNA. It is required for dam-dependent methyl-directed DNA mismatch repair. May act as a molecular matchmaker , a protein that promotes the formation of a stable complex between two or more DNA-binding proteins in an ATP-dependent manner without itself being part of a final effector complex
GCA_002777295.1_01312	Ononis	Absent	L	mutL	ko:K03572	DNA_mis_repair,HATPase_c_3,MutL_C	This protein is involved in the repair of mismatches in DNA. It is required for dam-dependent methyl-directed DNA mismatch repair. May act as a molecular matchmaker , a protein that promotes the formation of a stable complex between two or more DNA-binding proteins in an ATP-dependent manner without itself being part of a final effector complex
GCA_003122445.1_00778	Ononis	Absent	L	mutL	ko:K03572	DNA_mis_repair,HATPase_c_3,MutL_C	This protein is involved in the repair of mismatches in DNA. It is required for dam-dependent methyl-directed DNA mismatch repair. May act as a molecular matchmaker , a protein that promotes the formation of a stable complex between two or more DNA-binding proteins in an ATP-dependent manner without itself being part of a final effector complex
GCA_003122445.1_02288	Ononis	Absent	L	mutL	ko:K03572	DNA_mis_repair,HATPase_c_3,MutL_C	This protein is involved in the repair of mismatches in DNA. It is required for dam-dependent methyl-directed DNA mismatch repair. May act as a molecular matchmaker , a protein that promotes the formation of a stable complex between two or more DNA-binding proteins in an ATP-dependent manner without itself being part of a final effector complex
GCA_003590545.1_00030	Ononis	Absent	L	mutL	ko:K03572	DNA_mis_repair,HATPase_c_3,MutL_C	This protein is involved in the repair of mismatches in DNA. It is required for dam-dependent methyl-directed DNA mismatch repair. May act as a molecular matchmaker , a protein that promotes the formation of a stable complex between two or more DNA-binding proteins in an ATP-dependent manner without itself being part of a final effector complex
132_full_01736	Ononis	Absent	L	-	ko:K07486	DEDD_Tnp_IS110,Transposase_20	Transposase
132_full_01811	Ononis	Absent	L	-	ko:K07486	DEDD_Tnp_IS110,Transposase_20	Transposase
159_full_00982	Ononis	Absent	L	-	ko:K07486	DEDD_Tnp_IS110,Transposase_20	Transposase
159_full_01057	Ononis	Absent	L	-	ko:K07486	DEDD_Tnp_IS110,Transposase_20	Transposase
302_full_00989	Ononis	Absent	L	-	-	DEDD_Tnp_IS110,Transposase_20	Transposase
302_full_00990	Ononis	Absent	L	-	ko:K07486	DEDD_Tnp_IS110,Transposase_20	Transposase
302_full_01696	Ononis	Absent	L	-	-	DEDD_Tnp_IS110,Transposase_20	Transposase
302_full_01697	Ononis	Absent	L	-	ko:K07486	DEDD_Tnp_IS110,Transposase_20	Transposase
308_full_00574	Ononis	Absent	L	-	ko:K07486	DEDD_Tnp_IS110,Transposase_20	Transposase
308_full_01853	Ononis	Absent	L	-	ko:K07486	DEDD_Tnp_IS110,Transposase_20	Transposase
GCA_000021705.1_00976	Ononis	Absent	L	-	ko:K07486	DEDD_Tnp_IS110,Transposase_20	Transposase
GCA_000021705.1_00978	Ononis	Absent	L	-	ko:K07486	DEDD_Tnp_IS110,Transposase_20	Transposase
GCA_000021705.1_01953	Ononis	Absent	L	-	ko:K07486	DEDD_Tnp_IS110,Transposase_20	Transposase
GCA_002269405.1_00708	Ononis	Absent	L	-	-	DEDD_Tnp_IS110,Transposase_20	Transposase
GCA_002269405.1_00709	Ononis	Absent	L	-	ko:K07486	DEDD_Tnp_IS110,Transposase_20	Transposase
GCA_002269405.1_00710	Ononis	Absent	L	-	-	DEDD_Tnp_IS110,Transposase_20	Transposase
GCA_002269405.1_02051	Ononis	Absent	L	-	-	DEDD_Tnp_IS110,Transposase_20	Transposase
GCA_002269405.1_02052	Ononis	Absent	L	-	ko:K07486	DEDD_Tnp_IS110,Transposase_20	Transposase
GCA_002269405.1_02294	Ononis	Absent	L	-	-	DEDD_Tnp_IS110,Transposase_20	Transposase
GCA_002269405.1_02295	Ononis	Absent	L	-	ko:K07486	DEDD_Tnp_IS110,Transposase_20	Transposase
GCA_002777195.1_00833	Ononis	Absent	L	-	ko:K07486	DEDD_Tnp_IS110,Transposase_20	Transposase
GCA_002777195.1_00835	Ononis	Absent	L	-	ko:K07486	DEDD_Tnp_IS110,Transposase_20	Transposase
GCA_002777195.1_01862	Ononis	Absent	L	-	ko:K07486	DEDD_Tnp_IS110,Transposase_20	Transposase
GCA_002777215.1_00863	Ononis	Absent	L	-	ko:K07486	DEDD_Tnp_IS110,Transposase_20	Transposase
GCA_002777215.1_00865	Ononis	Absent	L	-	ko:K07486	DEDD_Tnp_IS110,Transposase_20	Transposase
GCA_002777215.1_01959	Ononis	Absent	L	-	ko:K07486	DEDD_Tnp_IS110,Transposase_20	Transposase
GCA_002777235.1_00900	Ononis	Absent	L	-	ko:K07486	DEDD_Tnp_IS110,Transposase_20	Transposase
GCA_002777235.1_01662	Ononis	Absent	L	-	ko:K07486	DEDD_Tnp_IS110,Transposase_20	Transposase
GCA_002777295.1_01022	Ononis	Absent	L	-	ko:K07486	DEDD_Tnp_IS110,Transposase_20	Transposase
GCA_002777295.1_01024	Ononis	Absent	L	-	ko:K07486	DEDD_Tnp_IS110,Transposase_20	Transposase
GCA_002777295.1_02043	Ononis	Absent	L	-	ko:K07486	DEDD_Tnp_IS110,Transposase_20	Transposase
GCA_003122445.1_00710	Ononis	Absent	L	-	-	DEDD_Tnp_IS110,Transposase_20	Transposase
GCA_003122445.1_00711	Ononis	Absent	L	-	ko:K07486	DEDD_Tnp_IS110,Transposase_20	Transposase
GCA_003122445.1_00712	Ononis	Absent	L	-	-	DEDD_Tnp_IS110,Transposase_20	Transposase
GCA_003122445.1_01989	Ononis	Absent	L	-	-	DEDD_Tnp_IS110,Transposase_20	Transposase
GCA_003122445.1_01990	Ononis	Absent	L	-	ko:K07486	DEDD_Tnp_IS110,Transposase_20	Transposase
GCA_003122445.1_02232	Ononis	Absent	L	-	-	DEDD_Tnp_IS110,Transposase_20	Transposase
GCA_003122445.1_02233	Ononis	Absent	L	-	ko:K07486	DEDD_Tnp_IS110,Transposase_20	Transposase
GCA_003590545.1_00141	Ononis	Absent	L	-	ko:K07486	DEDD_Tnp_IS110,Transposase_20	Transposase
GCA_003590545.1_02169	Ononis	Absent	L	-	ko:K07486	DEDD_Tnp_IS110,Transposase_20	Transposase
GCA_016635095.1_01770	Ononis	Absent	L	-	ko:K07486	DEDD_Tnp_IS110,Transposase_20	Transposase
GCA_016635095.1_01771	Ononis	Absent	L	-	-	DEDD_Tnp_IS110,Transposase_20	Transposase
256_01941	Lotus	Absent	L	-	-	DDE_Tnp_1	transposase activity
302_full_00789	Lotus	Absent	L	-	-	DDE_Tnp_1	transposase activity
308_full_01920	Lotus	Absent	L	-	-	DDE_Tnp_1	transposase activity
308_full_01941	Lotus	Absent	L	-	-	DDE_Tnp_1	transposase activity
308_full_02153	Lotus	Absent	L	-	-	DDE_Tnp_1	transposase activity
GCA_000021705.1_01046	Lotus	Absent	L	-	-	DDE_Tnp_1	transposase activity
GCA_000021705.1_01401	Lotus	Absent	L	-	-	DDE_Tnp_1	transposase activity
GCA_000021705.1_01810	Lotus	Absent	L	-	-	DDE_Tnp_1	transposase activity
GCA_002269405.1_01794	Lotus	Absent	L	-	-	DDE_Tnp_1	transposase activity
GCA_002777195.1_00794	Lotus	Absent	L	-	-	DDE_Tnp_1	transposase activity
GCA_002777195.1_01746	Lotus	Absent	L	-	-	DDE_Tnp_1	transposase activity
GCA_002777215.1_00822	Lotus	Absent	L	-	-	DDE_Tnp_1	transposase activity
GCA_002777215.1_01841	Lotus	Absent	L	-	-	DDE_Tnp_1	transposase activity
GCA_002777235.1_00968	Lotus	Absent	L	-	-	DDE_Tnp_1	transposase activity
GCA_002777235.1_00989	Lotus	Absent	L	-	-	DDE_Tnp_1	transposase activity
GCA_002777235.1_02232	Lotus	Absent	L	-	-	DDE_Tnp_1	transposase activity
GCA_002777295.1_01092	Lotus	Absent	L	-	-	DDE_Tnp_1	transposase activity
GCA_002777295.1_01476	Lotus	Absent	L	-	-	DDE_Tnp_1	transposase activity
GCA_002777295.1_01897	Lotus	Absent	L	-	-	DDE_Tnp_1	transposase activity
GCA_003122445.1_01732	Lotus	Absent	L	-	-	DDE_Tnp_1	transposase activity
GCA_003590545.1_00100	Lotus	Absent	L	-	-	DDE_Tnp_1	transposase activity
GCA_003590545.1_00215	Lotus	Absent	L	-	-	DDE_Tnp_1	transposase activity
GCA_003590545.1_02048	Lotus	Absent	L	-	-	DDE_Tnp_1	transposase activity
GCA_016635095.1_01807	Lotus	Absent	L	-	-	DDE_Tnp_1	transposase activity
132_full_01723	Ononis	Absent	L	-	ko:K18320	DDE_Tnp_IS240	Transposase and inactivated derivatives
159_full_00969	Ononis	Absent	L	-	ko:K18320	DDE_Tnp_IS240	Transposase and inactivated derivatives
302_full_00977	Ononis	Absent	L	-	ko:K18320	DDE_Tnp_IS240	Transposase and inactivated derivatives
308_full_00587	Ononis	Absent	L	-	ko:K18320	DDE_Tnp_IS240	Transposase and inactivated derivatives
GCA_000021705.1_01968	Ononis	Absent	L	-	ko:K18320	DDE_Tnp_IS240	Transposase and inactivated derivatives
GCA_002269405.1_00528	Ononis	Absent	L	-	ko:K07497	HTH_21,HTH_Tnp_1,rve,rve_3	Transposase and inactivated derivatives
GCA_002269405.1_02038	Ononis	Absent	L	-	ko:K18320	DDE_Tnp_IS240	Transposase and inactivated derivatives
GCA_002777195.1_01873	Ononis	Absent	L	-	ko:K18320	DDE_Tnp_IS240	Transposase and inactivated derivatives
GCA_002777215.1_01971	Ononis	Absent	L	-	ko:K18320	DDE_Tnp_IS240	Transposase and inactivated derivatives
GCA_002777235.1_01675	Ononis	Absent	L	-	ko:K18320	DDE_Tnp_IS240	Transposase and inactivated derivatives
GCA_002777295.1_02058	Ononis	Absent	L	-	ko:K18320	DDE_Tnp_IS240	Transposase and inactivated derivatives
GCA_003122445.1_00537	Ononis	Absent	L	-	ko:K07497	HTH_21,HTH_Tnp_1,rve,rve_3	Transposase and inactivated derivatives
GCA_003122445.1_01977	Ononis	Absent	L	-	ko:K18320	DDE_Tnp_IS240	Transposase and inactivated derivatives
GCA_003590545.1_00715	Ononis	Absent	L	-	ko:K07497	HTH_21,HTH_Tnp_1,rve,rve_3	Transposase and inactivated derivatives
GCA_003590545.1_02183	Ononis	Absent	L	-	ko:K18320	DDE_Tnp_IS240	Transposase and inactivated derivatives
GCA_016635095.1_01516	Ononis	Absent	L	-	ko:K18320	DDE_Tnp_IS240	Transposase and inactivated derivatives
GCA_002269405.1_02296	Ononis	Absent	L	-	ko:K07486	DEDD_Tnp_IS110,Transposase_20	Transposase IS116 IS110 IS902 family protein
GCA_003122445.1_02234	Ononis	Absent	L	-	ko:K07486	DEDD_Tnp_IS110,Transposase_20	Transposase IS116 IS110 IS902 family protein
GCA_002269405.1_00440	Ononis	Absent	L	-	ko:K18320	DDE_Tnp_IS240	Transposase IS66 family
GCA_002269405.1_00838	Ononis	Absent	L	-	ko:K18320	DDE_Tnp_IS240	Transposase IS66 family
132_full_00020	Ononis	Absent	L	-	-	YqaJ	YqaJ-like viral recombinase domain
159_full_00041	Ononis	Absent	L	-	-	YqaJ	YqaJ-like viral recombinase domain
302_full_00673	Ononis	Absent	L	-	-	YqaJ	YqaJ-like viral recombinase domain
302_full_00769	Ononis	Absent	L	-	-	YqaJ	YqaJ-like viral recombinase domain
302_full_00864	Ononis	Absent	L	-	-	YqaJ	YqaJ-like viral recombinase domain
308_full_01216	Ononis	Absent	L	-	-	YqaJ	YqaJ-like viral recombinase domain
GCA_000021705.1_01421	Ononis	Absent	L	-	-	YqaJ	YqaJ-like viral recombinase domain
GCA_000021705.1_01797	Ononis	Absent	L	-	-	YqaJ	YqaJ-like viral recombinase domain
GCA_002269405.1_01655	Ononis	Absent	L	-	-	YqaJ	YqaJ-like viral recombinase domain
GCA_002269405.1_01771	Ononis	Absent	L	-	-	YqaJ	YqaJ-like viral recombinase domain
GCA_002269405.1_01875	Ononis	Absent	L	-	-	YqaJ	YqaJ-like viral recombinase domain
GCA_002777195.1_01438	Ononis	Absent	L	-	-	YqaJ	YqaJ-like viral recombinase domain
GCA_002777195.1_01726	Ononis	Absent	L	-	-	YqaJ	YqaJ-like viral recombinase domain
GCA_002777215.1_01521	Ononis	Absent	L	-	-	YqaJ	YqaJ-like viral recombinase domain
GCA_002777215.1_01819	Ononis	Absent	L	-	-	YqaJ	YqaJ-like viral recombinase domain
GCA_002777235.1_00241	Ononis	Absent	L	-	-	YqaJ	YqaJ-like viral recombinase domain
GCA_002777295.1_01496	Ononis	Absent	L	-	-	YqaJ	YqaJ-like viral recombinase domain
GCA_002777295.1_01884	Ononis	Absent	L	-	-	YqaJ	YqaJ-like viral recombinase domain
GCA_003122445.1_01603	Ononis	Absent	L	-	-	YqaJ	YqaJ-like viral recombinase domain
GCA_003122445.1_01708	Ononis	Absent	L	-	-	YqaJ	YqaJ-like viral recombinase domain
GCA_003122445.1_01815	Ononis	Absent	L	-	-	YqaJ	YqaJ-like viral recombinase domain
GCA_003590545.1_00551	Ononis	Absent	L	-	-	YqaJ	YqaJ-like viral recombinase domain
GCA_003590545.1_00659	Ononis	Absent	L	-	-	YqaJ	YqaJ-like viral recombinase domain
GCA_003590545.1_01977	Ononis	Absent	L	-	-	YqaJ	YqaJ-like viral recombinase domain
GCA_016635095.1_01799	Ononis	Absent	L	-	-	YqaJ	YqaJ-like viral recombinase domain
123_00594	Ononis	Present	L	-	-	Arm-DNA-bind_5,Phage_int_SAM_5,Phage_integrase	Belongs to the 'phage' integrase family
123_01206	Ononis	Present	L	intD	-	Phage_integrase	Belongs to the 'phage' integrase family
123_01351	Ononis	Present	L	-	-	Arm-DNA-bind_1,Phage_integrase	Belongs to the 'phage' integrase family
256_00523	Ononis	Present	L	-	-	Arm-DNA-bind_5,Phage_int_SAM_5,Phage_integrase	Belongs to the 'phage' integrase family
256_01023	Ononis	Present	L	intD	-	Phage_integrase	Belongs to the 'phage' integrase family
256_01147	Ononis	Present	L	-	-	Arm-DNA-bind_1,Phage_integrase	Belongs to the 'phage' integrase family
123_00286	Ononis	Present	L	xseA	ko:K03601	Exonuc_VII_L,tRNA_anti_2	Bidirectionally degrades single-stranded DNA into large acid-insoluble oligonucleotides, which are then degraded further into small acid-soluble oligonucleotides
256_00458	Ononis	Present	L	xseA	ko:K03601	Exonuc_VII_L,tRNA_anti_2	Bidirectionally degrades single-stranded DNA into large acid-insoluble oligonucleotides, which are then degraded further into small acid-soluble oligonucleotides
123_01339	Ononis	Present	L	hupA	ko:K03530,ko:K05787	Bac_DNA_binding	Histone-like DNA-binding protein which is capable of wrapping DNA to stabilize it, and thus to prevent its denaturation under extreme environmental conditions
256_01134	Ononis	Present	L	hupA	ko:K03530,ko:K05787	Bac_DNA_binding	Histone-like DNA-binding protein which is capable of wrapping DNA to stabilize it, and thus to prevent its denaturation under extreme environmental conditions
123_02050	Ononis	Present	L	-	ko:K07497	HTH_21,rve,rve_3	Integrase core domain
256_01736	Ononis	Present	L	-	ko:K07497	HTH_21,rve,rve_3	Integrase core domain
132_full_01952	Lotus	Present	L	-	-	DDE_Tnp_4,HTH_Tnp_4	PFAM transposase, IS4 family protein
132_full_01953	Lotus	Present	L	-	-	DDE_Tnp_4,HTH_Tnp_4	PFAM transposase, IS4 family protein
159_full_00757	Lotus	Present	L	-	-	DDE_Tnp_4,HTH_Tnp_4	PFAM transposase, IS4 family protein
159_full_00758	Lotus	Present	L	-	-	DDE_Tnp_4,HTH_Tnp_4	PFAM transposase, IS4 family protein
159_full_01966	Lotus	Present	L	-	-	DDE_Tnp_4,HTH_Tnp_4	PFAM transposase, IS4 family protein
159_full_01967	Lotus	Present	L	-	-	DDE_Tnp_4,HTH_Tnp_4	PFAM transposase, IS4 family protein
123_02049	Ononis	Present	L	-	-	DDE_Tnp_4,HTH_Tnp_4	PFAM transposase, IS4 family protein
256_01737	Ononis	Present	L	-	-	DDE_Tnp_4,HTH_Tnp_4	PFAM transposase, IS4 family protein
123_02029	Ononis	Present	L	-	ko:K07496	HTH_OrfB_IS605,OrfB_IS605,OrfB_Zn_ribbon	Putative transposase DNA-binding domain
132_full_00153	Ononis	Absent	LV	-	ko:K00986	GIIM,HNH,RVT_1,RVT_N	Retron-type reverse transcriptase
159_full_00175	Ononis	Absent	LV	-	ko:K00986	GIIM,HNH,RVT_1,RVT_N	Retron-type reverse transcriptase
302_full_00640	Ononis	Absent	LV	-	ko:K00986	GIIM,HNH,RVT_1,RVT_N	Retron-type reverse transcriptase
308_full_00790	Ononis	Absent	LV	-	ko:K00986	GIIM,HNH,RVT_1,RVT_N	Retron-type reverse transcriptase
GCA_000021705.1_00873	Ononis	Absent	LV	-	ko:K00986	GIIM,HNH,RVT_1,RVT_N	Retron-type reverse transcriptase
GCA_002269405.1_01624	Ononis	Absent	LV	-	ko:K00986	GIIM,HNH,RVT_1,RVT_N	Retron-type reverse transcriptase
GCA_002777195.1_01639	Ononis	Absent	LV	-	ko:K00986	GIIM,HNH,RVT_1,RVT_N	Retron-type reverse transcriptase
GCA_002777215.1_01729	Ononis	Absent	LV	-	ko:K00986	GIIM,HNH,RVT_1,RVT_N	Retron-type reverse transcriptase
GCA_002777235.1_01886	Ononis	Absent	LV	-	ko:K00986	GIIM,HNH,RVT_1,RVT_N	Retron-type reverse transcriptase
GCA_002777295.1_00915	Ononis	Absent	LV	-	ko:K00986	GIIM,HNH,RVT_1,RVT_N	Retron-type reverse transcriptase
GCA_003122445.1_01571	Ononis	Absent	LV	-	ko:K00986	GIIM,HNH,RVT_1,RVT_N	Retron-type reverse transcriptase
GCA_003590545.1_01944	Ononis	Absent	LV	-	ko:K00986	GIIM,HNH,RVT_1,RVT_N	Retron-type reverse transcriptase
GCA_016635095.1_01424	Ononis	Absent	LV	-	ko:K00986	GIIM,HNH,RVT_1,RVT_N	Retron-type reverse transcriptase
132_full_00941	Ononis	Absent	M	-	ko:K01784	Epimerase	Nad-dependent epimerase dehydratase
132_full_00951	Ononis	Absent	M	licD	ko:K07271	LicD	LicD family
132_full_00958	Ononis	Absent	M	-	-	NTP_transf_3	MobA-like NTP transferase domain
132_full_01685	Ononis	Absent	M	-	-	Flg_new,RHS_repeat	self proteolysis
132_full_01879	Ononis	Absent	M	-	-	Flg_new,RHS_repeat	self proteolysis
159_full_00886	Ononis	Absent	M	-	-	Flg_new,RHS_repeat	self proteolysis
159_full_01124	Ononis	Absent	M	-	-	Flg_new,RHS_repeat	self proteolysis
159_full_01689	Ononis	Absent	M	-	-	NTP_transf_3	MobA-like NTP transferase domain
159_full_01696	Ononis	Absent	M	licD	ko:K07271	LicD	LicD family
159_full_01706	Ononis	Absent	M	-	ko:K01784	Epimerase	Nad-dependent epimerase dehydratase
302_full_00839	Ononis	Absent	M	-	-	Flg_new,RHS_repeat	self proteolysis
302_full_01320	Ononis	Absent	M	-	ko:K01784	Epimerase	Nad-dependent epimerase dehydratase
302_full_01329	Ononis	Absent	M	licD	ko:K07271	LicD	LicD family
302_full_01334	Ononis	Absent	M	-	-	NTP_transf_3	MobA-like NTP transferase domain
302_full_01694	Ononis	Absent	M	-	-	Flg_new,RHS_repeat	self proteolysis
308_full_00622	Ononis	Absent	M	-	-	Flg_new,RHS_repeat	self proteolysis
308_full_01165	Ononis	Absent	M	-	ko:K01784	Epimerase	Nad-dependent epimerase dehydratase
308_full_01175	Ononis	Absent	M	licD	ko:K07271	LicD	LicD family
308_full_01181	Ononis	Absent	M	-	-	NTP_transf_3	MobA-like NTP transferase domain
308_full_01943	Ononis	Absent	M	-	-	Flg_new,RHS_repeat	self proteolysis
GCA_000021705.1_00185	Ononis	Absent	M	-	ko:K01784	Epimerase	Nad-dependent epimerase dehydratase
GCA_000021705.1_00194	Ononis	Absent	M	licD	ko:K07271	LicD	LicD family
GCA_000021705.1_00200	Ononis	Absent	M	-	-	NTP_transf_3	MobA-like NTP transferase domain
GCA_000021705.1_01399	Ononis	Absent	M	-	-	Flg_new,RHS_repeat	self proteolysis
GCA_000021705.1_02021	Ononis	Absent	M	-	-	Flg_new,RHS_repeat	self proteolysis
GCA_002269405.1_00196	Ononis	Absent	M	-	ko:K01784	Epimerase	Nad-dependent epimerase dehydratase
GCA_002269405.1_00205	Ononis	Absent	M	licD	ko:K07271	LicD	LicD family
GCA_002269405.1_00210	Ononis	Absent	M	-	-	NTP_transf_3	MobA-like NTP transferase domain
GCA_002269405.1_00712	Ononis	Absent	M	-	-	Flg_new,RHS_repeat	self proteolysis
GCA_002269405.1_01849	Ononis	Absent	M	-	-	Flg_new,RHS_repeat	self proteolysis
GCA_002777195.1_00167	Ononis	Absent	M	-	ko:K01784	Epimerase	Nad-dependent epimerase dehydratase
GCA_002777195.1_00176	Ononis	Absent	M	licD	ko:K07271	LicD	LicD family
GCA_002777195.1_00182	Ononis	Absent	M	-	-	NTP_transf_3	MobA-like NTP transferase domain
GCA_002777195.1_00891	Ononis	Absent	M	-	-	Flg_new,RHS_repeat	self proteolysis
GCA_002777195.1_01908	Ononis	Absent	M	-	-	Flg_new,RHS_repeat	self proteolysis
GCA_002777215.1_00188	Ononis	Absent	M	-	ko:K01784	Epimerase	Nad-dependent epimerase dehydratase
GCA_002777215.1_00197	Ononis	Absent	M	licD	ko:K07271	LicD	LicD family
GCA_002777215.1_00203	Ononis	Absent	M	-	-	NTP_transf_3	MobA-like NTP transferase domain
GCA_002777215.1_00920	Ononis	Absent	M	-	-	Flg_new,RHS_repeat	self proteolysis
GCA_002777215.1_02006	Ononis	Absent	M	-	-	Flg_new,RHS_repeat	self proteolysis
GCA_002777235.1_00189	Ononis	Absent	M	-	ko:K01784	Epimerase	Nad-dependent epimerase dehydratase
GCA_002777235.1_00199	Ononis	Absent	M	licD	ko:K07271	LicD	LicD family
GCA_002777235.1_00205	Ononis	Absent	M	-	-	NTP_transf_3	MobA-like NTP transferase domain
GCA_002777235.1_00991	Ononis	Absent	M	-	-	Flg_new,RHS_repeat	self proteolysis
GCA_002777235.1_01710	Ononis	Absent	M	-	-	Flg_new,RHS_repeat	self proteolysis
GCA_002777295.1_00197	Ononis	Absent	M	-	ko:K01784	Epimerase	Nad-dependent epimerase dehydratase
GCA_002777295.1_00206	Ononis	Absent	M	licD	ko:K07271	LicD	LicD family
GCA_002777295.1_00212	Ononis	Absent	M	-	-	NTP_transf_3	MobA-like NTP transferase domain
GCA_002777295.1_01474	Ononis	Absent	M	-	-	Flg_new,RHS_repeat	self proteolysis
GCA_002777295.1_02104	Ononis	Absent	M	-	-	Flg_new,RHS_repeat	self proteolysis
GCA_003122445.1_00200	Ononis	Absent	M	-	ko:K01784	Epimerase	Nad-dependent epimerase dehydratase
GCA_003122445.1_00209	Ononis	Absent	M	licD	ko:K07271	LicD	LicD family
GCA_003122445.1_00216	Ononis	Absent	M	-	-	NTP_transf_3	MobA-like NTP transferase domain
GCA_003122445.1_00217	Ononis	Absent	M	-	-	NTP_transf_3	MobA-like NTP transferase domain
GCA_003122445.1_00714	Ononis	Absent	M	-	-	Flg_new,RHS_repeat	self proteolysis
GCA_003122445.1_01788	Ononis	Absent	M	-	-	Flg_new,RHS_repeat	self proteolysis
GCA_003590545.1_00097	Ononis	Absent	M	-	-	Flg_new,RHS_repeat	self proteolysis
GCA_003590545.1_01335	Ononis	Absent	M	-	ko:K01784	Epimerase	Nad-dependent epimerase dehydratase
GCA_003590545.1_01339	Ononis	Absent	M	licD	ko:K07271	LicD	LICD family
GCA_003590545.1_01345	Ononis	Absent	M	-	-	NTP_transf_3	MobA-like NTP transferase domain
GCA_003590545.1_01346	Ononis	Absent	M	-	-	NTP_transf_3	MobA-like NTP transferase domain
GCA_003590545.1_02228	Ononis	Absent	M	-	-	Flg_new,RHS_repeat	self proteolysis
GCA_016635095.1_00391	Ononis	Absent	M	-	ko:K01784	Epimerase	Nad-dependent epimerase dehydratase
GCA_016635095.1_00400	Ononis	Absent	M	licD	ko:K07271	LicD	LicD family
GCA_016635095.1_00405	Ononis	Absent	M	-	-	NTP_transf_3	MobA-like NTP transferase domain
GCA_016635095.1_00902	Ononis	Absent	M	-	-	Flg_new,RHS_repeat	self proteolysis
GCA_016635095.1_01680	Ononis	Absent	M	-	-	Flg_new,RHS_repeat	self proteolysis
132_full_00312	Ononis	Absent	N	yifL	-	LPAM_2	small periplasmic lipoprotein
159_full_00334	Ononis	Absent	N	yifL	-	LPAM_2	small periplasmic lipoprotein
302_full_00124	Ononis	Absent	N	yifL	-	LPAM_2	small periplasmic lipoprotein
308_full_01713	Ononis	Absent	N	yifL	-	LPAM_2	small periplasmic lipoprotein
GCA_000021705.1_00656	Ononis	Absent	N	yifL	-	LPAM_2	small periplasmic lipoprotein
GCA_002269405.1_01046	Ononis	Absent	N	yifL	-	LPAM_2	small periplasmic lipoprotein
GCA_002777195.1_00680	Ononis	Absent	N	yifL	-	LPAM_2	small periplasmic lipoprotein
GCA_002777215.1_00706	Ononis	Absent	N	yifL	-	LPAM_2	small periplasmic lipoprotein
GCA_002777235.1_00759	Ononis	Absent	N	yifL	-	LPAM_2	small periplasmic lipoprotein
GCA_002777295.1_00687	Ononis	Absent	N	yifL	-	LPAM_2	small periplasmic lipoprotein
GCA_003122445.1_01008	Ononis	Absent	N	yifL	-	LPAM_2	small periplasmic lipoprotein
GCA_003590545.1_00351	Ononis	Absent	N	yifL	-	LPAM_2	small periplasmic lipoprotein
GCA_016635095.1_00922	Ononis	Absent	N	yifL	-	LPAM_2	small periplasmic lipoprotein
132_full_00440	Ononis	Absent	NU	pilV	ko:K02456,ko:K02457,ko:K02458,ko:K02679,ko:K10926,ko:K10930,ko:K10931	N_methyl,Shufflon_N,TcpA	Bacterial shufflon protein, N-terminal constant region
132_full_00449	Ononis	Absent	NU	gspD	ko:K02453	Secretin,Secretin_N	Bacterial type II and III secretion system protein
132_full_00450	Ononis	Absent	NU	gspE	ko:K02454	T2SSE,T2SSE_N	Type II/IV secretion system protein
132_full_00452	Ononis	Absent	NU	gspG	ko:K02456	N_methyl,T2SSG	Type II secretion system (T2SS), protein G
132_full_00454	Ononis	Absent	NU	gspI	ko:K02456,ko:K02457,ko:K02458,ko:K02679	N_methyl,T2SSI	general secretion pathway protein
132_full_00487	Ononis	Absent	NU	tadC	ko:K12511	T2SSF	COG2064 Flp pilus assembly protein TadC
132_full_00528	Ononis	Absent	NU	ppdD	ko:K02650,ko:K02682	N_methyl,Pilin	major pilin
132_full_01755	Ononis	Absent	NU	-	-	T2SSE	Type II secretory pathway, ATPase PulE Tfp pilus assembly pathway, ATPase PilB
159_full_00462	Ononis	Absent	NU	pilV	ko:K02456,ko:K02457,ko:K02458,ko:K02679,ko:K10926,ko:K10930,ko:K10931	N_methyl,Shufflon_N,TcpA	Bacterial shufflon protein, N-terminal constant region
159_full_00471	Ononis	Absent	NU	gspD	ko:K02453	Secretin,Secretin_N	Bacterial type II and III secretion system protein
159_full_00472	Ononis	Absent	NU	gspE	ko:K02454	T2SSE,T2SSE_N	Type II/IV secretion system protein
159_full_00474	Ononis	Absent	NU	gspG	ko:K02456	N_methyl,T2SSG	Type II secretion system (T2SS), protein G
159_full_00476	Ononis	Absent	NU	gspI	ko:K02456,ko:K02457,ko:K02458,ko:K02679	N_methyl,T2SSI	general secretion pathway protein
159_full_00509	Ononis	Absent	NU	tadC	ko:K12511	T2SSF	COG2064 Flp pilus assembly protein TadC
159_full_00550	Ononis	Absent	NU	ppdD	ko:K02650,ko:K02682	N_methyl,Pilin	major pilin
159_full_01001	Ononis	Absent	NU	-	-	T2SSE	Type II secretory pathway, ATPase PulE Tfp pilus assembly pathway, ATPase PilB
302_full_00683	Ononis	Absent	NU	-	-	T2SSE	Type II secretory pathway, ATPase PulE Tfp pilus assembly pathway, ATPase PilB
302_full_01358	Ononis	Absent	NU	pilV	ko:K02456,ko:K02457,ko:K02458,ko:K02679,ko:K10926,ko:K10930,ko:K10931	N_methyl,Shufflon_N,TcpA	Bacterial shufflon protein, N-terminal constant region
302_full_01365	Ononis	Absent	NU	gspD	ko:K02453	Secretin,Secretin_N	Bacterial type II and III secretion system protein
302_full_01366	Ononis	Absent	NU	gspE	ko:K02454	T2SSE,T2SSE_N	Type II/IV secretion system protein
302_full_01368	Ononis	Absent	NU	gspG	ko:K02456	N_methyl,T2SSG	Type II secretion system (T2SS), protein G
302_full_01370	Ononis	Absent	NU	gspI	ko:K02456,ko:K02457,ko:K02458,ko:K02679	N_methyl,T2SSI	general secretion pathway protein
302_full_01402	Ononis	Absent	NU	tadC	ko:K12511	T2SSF	COG2064 Flp pilus assembly protein TadC
302_full_01806	Ononis	Absent	NU	ppdD	ko:K02650,ko:K02682	N_methyl,Pilin	major pilin
308_full_00193	Ononis	Absent	NU	ppdD	ko:K02650,ko:K02682	N_methyl,Pilin	major pilin
308_full_00465	Ononis	Absent	NU	tadC	ko:K12511	T2SSF	COG2064 Flp pilus assembly protein TadC
308_full_00497	Ononis	Absent	NU	gspI	ko:K02456,ko:K02457,ko:K02458,ko:K02679	N_methyl,T2SSI	general secretion pathway protein
308_full_00499	Ononis	Absent	NU	gspG	ko:K02456	N_methyl,T2SSG	Type II secretion system (T2SS), protein G
308_full_00501	Ononis	Absent	NU	gspE	ko:K02454	T2SSE,T2SSE_N	Type II/IV secretion system protein
308_full_00502	Ononis	Absent	NU	gspD	ko:K02453	Secretin,Secretin_N	Bacterial type II and III secretion system protein
308_full_00511	Ononis	Absent	NU	pilV	ko:K02456,ko:K02457,ko:K02458,ko:K02679,ko:K10926,ko:K10930,ko:K10931	N_methyl,Shufflon_N,TcpA	Bacterial shufflon protein, N-terminal constant region
308_full_00554	Ononis	Absent	NU	-	-	T2SSE	Type II secretory pathway, ATPase PulE Tfp pilus assembly pathway, ATPase PilB
308_full_02015	Ononis	Absent	NU	-	-	T2SSE	Type II secretory pathway, ATPase PulE Tfp pilus assembly pathway, ATPase PilB
GCA_000021705.1_00230	Ononis	Absent	NU	gspE	ko:K02454	T2SSE,T2SSE_N	Type II/IV secretion system protein
GCA_000021705.1_00232	Ononis	Absent	NU	gspD	ko:K02453	Secretin,Secretin_N	Bacterial type II and III secretion system protein
GCA_000021705.1_00242	Ononis	Absent	NU	pilV	ko:K02456,ko:K02457,ko:K02458,ko:K02679,ko:K10926,ko:K10930,ko:K10931	N_methyl,Shufflon_N,TcpA	Bacterial shufflon protein, N-terminal constant region
GCA_000021705.1_00300	Ononis	Absent	NU	tadC	ko:K12511	T2SSF	COG2064 Flp pilus assembly protein TadC
GCA_000021705.1_00334	Ononis	Absent	NU	gspI	ko:K02456,ko:K02457,ko:K02458,ko:K02679	N_methyl,T2SSI	general secretion pathway protein
GCA_000021705.1_00336	Ononis	Absent	NU	gspG	ko:K02456	N_methyl,T2SSG	Type II secretion system (T2SS), protein G
GCA_000021705.1_00576	Ononis	Absent	NU	ppdD	ko:K02650,ko:K02682	N_methyl,Pilin	major pilin
GCA_000021705.1_00887	Ononis	Absent	NU	-	-	T2SSE	Type II secretory pathway, ATPase PulE Tfp pilus assembly pathway, ATPase PilB
GCA_000021705.1_02166	Ononis	Absent	NU	-	-	T2SSE	Type II secretory pathway, ATPase PulE Tfp pilus assembly pathway, ATPase PilB
GCA_002269405.1_00236	Ononis	Absent	NU	pilV	ko:K02456,ko:K02457,ko:K02458,ko:K02679,ko:K10926,ko:K10930,ko:K10931	N_methyl,Shufflon_N,TcpA	Bacterial shufflon protein, N-terminal constant region
GCA_002269405.1_00243	Ononis	Absent	NU	gspD	ko:K02453	Secretin,Secretin_N	Bacterial type II and III secretion system protein
GCA_002269405.1_00244	Ononis	Absent	NU	gspD	ko:K02453	Secretin,Secretin_N	General secretion pathway protein
GCA_002269405.1_00245	Ononis	Absent	NU	gspE	ko:K02454	T2SSE,T2SSE_N	Type II/IV secretion system protein
GCA_002269405.1_00247	Ononis	Absent	NU	gspG	ko:K02456	N_methyl,T2SSG	Type II secretion system (T2SS), protein G
GCA_002269405.1_00249	Ononis	Absent	NU	gspI	ko:K02456,ko:K02457,ko:K02458,ko:K02679	N_methyl,T2SSI	general secretion pathway protein
GCA_002269405.1_00283	Ononis	Absent	NU	tadC	ko:K12511	T2SSF	COG2064 Flp pilus assembly protein TadC
GCA_002269405.1_00575	Ononis	Absent	NU	ppdD	ko:K02650,ko:K02682	N_methyl,Pilin	major pilin
GCA_002269405.1_01665	Ononis	Absent	NU	-	-	T2SSE	Type II secretory pathway, ATPase PulE Tfp pilus assembly pathway, ATPase PilB
GCA_002269405.1_02370	Ononis	Absent	NU	-	-	T2SSE	Type II secretory pathway, ATPase PulE Tfp pilus assembly pathway, ATPase PilB
GCA_002777195.1_01135	Ononis	Absent	NU	ppdD	ko:K02650,ko:K02682	N_methyl,Pilin	major pilin
GCA_002777195.1_01533	Ononis	Absent	NU	tadC	ko:K12511	T2SSF	COG2064 Flp pilus assembly protein TadC
GCA_002777195.1_01568	Ononis	Absent	NU	gspI	ko:K02456,ko:K02457,ko:K02458,ko:K02679	N_methyl,T2SSI	general secretion pathway protein
GCA_002777195.1_01570	Ononis	Absent	NU	gspG	ko:K02456	N_methyl,T2SSG	Type II secretion system (T2SS), protein G
GCA_002777195.1_01572	Ononis	Absent	NU	gspE	ko:K02454	T2SSE,T2SSE_N	Type II/IV secretion system protein
GCA_002777195.1_01573	Ononis	Absent	NU	gspD	ko:K02453	Secretin,Secretin_N	Bacterial type II and III secretion system protein
GCA_002777195.1_01582	Ononis	Absent	NU	pilV	ko:K02456,ko:K02457,ko:K02458,ko:K02679,ko:K10926,ko:K10930,ko:K10931	N_methyl,Shufflon_N,TcpA	Bacterial shufflon protein, N-terminal constant region
GCA_002777195.1_01628	Ononis	Absent	NU	-	-	T2SSE	Type II secretory pathway, ATPase PulE Tfp pilus assembly pathway, ATPase PilB
GCA_002777195.1_02146	Ononis	Absent	NU	-	-	T2SSE	Type II secretory pathway, ATPase PulE Tfp pilus assembly pathway, ATPase PilB
GCA_002777215.1_01176	Ononis	Absent	NU	ppdD	ko:K02650,ko:K02682	N_methyl,Pilin	major pilin
GCA_002777215.1_01618	Ononis	Absent	NU	tadC	ko:K12511	T2SSF	COG2064 Flp pilus assembly protein TadC
GCA_002777215.1_01653	Ononis	Absent	NU	gspI	ko:K02456,ko:K02457,ko:K02458,ko:K02679	N_methyl,T2SSI	general secretion pathway protein
GCA_002777215.1_01655	Ononis	Absent	NU	gspG	ko:K02456	N_methyl,T2SSG	Type II secretion system (T2SS), protein G
GCA_002777215.1_01657	Ononis	Absent	NU	gspE	ko:K02454	T2SSE,T2SSE_N	Type II/IV secretion system protein
GCA_002777215.1_01658	Ononis	Absent	NU	gspD	ko:K02453	Secretin,Secretin_N	General secretion pathway protein
GCA_002777215.1_01659	Ononis	Absent	NU	gspD	ko:K02453	Secretin,Secretin_N	Bacterial type II and III secretion system protein
GCA_002777215.1_01668	Ononis	Absent	NU	pilV	ko:K02456,ko:K02457,ko:K02458,ko:K02679,ko:K10926,ko:K10930,ko:K10931	N_methyl,Shufflon_N,TcpA	Bacterial shufflon protein, N-terminal constant region
GCA_002777215.1_01718	Ononis	Absent	NU	-	-	T2SSE	Type II secretory pathway, ATPase PulE Tfp pilus assembly pathway, ATPase PilB
GCA_002777215.1_02221	Ononis	Absent	NU	-	-	T2SSE	Type II secretory pathway, ATPase PulE Tfp pilus assembly pathway, ATPase PilB
GCA_002777235.1_01347	Ononis	Absent	NU	ppdD	ko:K02650,ko:K02682	N_methyl,Pilin	major pilin
GCA_002777235.1_01553	Ononis	Absent	NU	tadC	ko:K12511	T2SSF	COG2064 Flp pilus assembly protein TadC
GCA_002777235.1_01585	Ononis	Absent	NU	gspI	ko:K02456,ko:K02457,ko:K02458,ko:K02679	N_methyl,T2SSI	general secretion pathway protein
GCA_002777235.1_01587	Ononis	Absent	NU	gspG	ko:K02456	N_methyl,T2SSG	Type II secretion system (T2SS), protein G
GCA_002777235.1_01589	Ononis	Absent	NU	gspE	ko:K02454	T2SSE,T2SSE_N	Type II/IV secretion system protein
GCA_002777235.1_01590	Ononis	Absent	NU	gspD	ko:K02453	Secretin,Secretin_N	Bacterial type II and III secretion system protein
GCA_002777235.1_01599	Ononis	Absent	NU	pilV	ko:K02456,ko:K02457,ko:K02458,ko:K02679,ko:K10926,ko:K10930,ko:K10931	N_methyl,Shufflon_N,TcpA	Bacterial shufflon protein, N-terminal constant region
GCA_002777235.1_01643	Ononis	Absent	NU	-	-	T2SSE	Type II secretory pathway, ATPase PulE Tfp pilus assembly pathway, ATPase PilB
GCA_002777295.1_00246	Ononis	Absent	NU	gspE	ko:K02454	T2SSE,T2SSE_N	Type II/IV secretion system protein
GCA_002777295.1_00248	Ononis	Absent	NU	gspD	ko:K02453	Secretin,Secretin_N	Bacterial type II and III secretion system protein
GCA_002777295.1_00260	Ononis	Absent	NU	pilV	ko:K02456,ko:K02457,ko:K02458,ko:K02679,ko:K10926,ko:K10930,ko:K10931	N_methyl,Shufflon_N,TcpA	Bacterial shufflon protein, N-terminal constant region
GCA_002777295.1_00321	Ononis	Absent	NU	tadC	ko:K12511	T2SSF	COG2064 Flp pilus assembly protein TadC
GCA_002777295.1_00356	Ononis	Absent	NU	gspI	ko:K02456,ko:K02457,ko:K02458,ko:K02679	N_methyl,T2SSI	general secretion pathway protein
GCA_002777295.1_00358	Ononis	Absent	NU	gspG	ko:K02456	N_methyl,T2SSG	Type II secretion system (T2SS), protein G
GCA_002777295.1_00605	Ononis	Absent	NU	ppdD	ko:K02650,ko:K02682	N_methyl,Pilin	major pilin
GCA_002777295.1_00930	Ononis	Absent	NU	-	-	T2SSE	Type II secretory pathway, ATPase PulE Tfp pilus assembly pathway, ATPase PilB
GCA_002777295.1_00931	Ononis	Absent	NU	-	-	T2SSE	Type II secretory pathway, ATPase PulE Tfp pilus assembly pathway, ATPase PilB
GCA_003122445.1_00241	Ononis	Absent	NU	pilV	ko:K02456,ko:K02457,ko:K02458,ko:K02679,ko:K10926,ko:K10930,ko:K10931	N_methyl,Shufflon_N,TcpA	Bacterial shufflon protein, N-terminal constant region
GCA_003122445.1_00248	Ononis	Absent	NU	gspD	ko:K02453	Secretin,Secretin_N	Bacterial type II and III secretion system protein
GCA_003122445.1_00249	Ononis	Absent	NU	gspD	ko:K02453	Secretin,Secretin_N	General secretion pathway protein
GCA_003122445.1_00250	Ononis	Absent	NU	gspE	ko:K02454	T2SSE,T2SSE_N	Type II/IV secretion system protein
GCA_003122445.1_00252	Ononis	Absent	NU	gspG	ko:K02456	N_methyl,T2SSG	Type II secretion system (T2SS), protein G
GCA_003122445.1_00254	Ononis	Absent	NU	gspI	ko:K02456,ko:K02457,ko:K02458,ko:K02679	N_methyl,T2SSI	general secretion pathway protein
GCA_003122445.1_00287	Ononis	Absent	NU	tadC	ko:K12511	T2SSF	COG2064 Flp pilus assembly protein TadC
GCA_003122445.1_00587	Ononis	Absent	NU	ppdD	ko:K02650,ko:K02682	N_methyl,Pilin	major pilin
GCA_003122445.1_01614	Ononis	Absent	NU	-	-	T2SSE	Type II secretory pathway, ATPase PulE Tfp pilus assembly pathway, ATPase PilB
GCA_003122445.1_02307	Ononis	Absent	NU	-	-	T2SSE	Type II secretory pathway, ATPase PulE Tfp pilus assembly pathway, ATPase PilB
GCA_003122445.1_02308	Ononis	Absent	NU	-	-	T2SSE	Type II secretory pathway, ATPase PulE Tfp pilus assembly pathway, ATPase PilB
GCA_003590545.1_00442	Ononis	Absent	NU	tadC	ko:K12511	T2SSF	COG2064 Flp pilus assembly protein TadC
GCA_003590545.1_00475	Ononis	Absent	NU	gspI	ko:K02456,ko:K02457,ko:K02458,ko:K02679	N_methyl,T2SSI	general secretion pathway protein
GCA_003590545.1_00477	Ononis	Absent	NU	gspG	ko:K02456	N_methyl,T2SSG	Type II secretion system (T2SS), protein G
GCA_003590545.1_00479	Ononis	Absent	NU	gspE	ko:K02454	T2SSE,T2SSE_N	Type II/IV secretion system protein
GCA_003590545.1_00480	Ononis	Absent	NU	gspD	ko:K02453	Secretin,Secretin_N	Bacterial type II and III secretion system protein
GCA_003590545.1_00490	Ononis	Absent	NU	pilV	ko:K02456,ko:K02457,ko:K02458,ko:K02679,ko:K10926,ko:K10930,ko:K10931	N_methyl,Shufflon_N,TcpA	Bacterial shufflon protein, N-terminal constant region
GCA_003590545.1_00539	Ononis	Absent	NU	-	-	T2SSE	Type II secretory pathway, ATPase PulE Tfp pilus assembly pathway, ATPase PilB
GCA_003590545.1_00540	Ononis	Absent	NU	-	-	T2SSE	Type II secretory pathway, ATPase PulE Tfp pilus assembly pathway, ATPase PilB
GCA_003590545.1_00899	Ononis	Absent	NU	ppdD	ko:K02650,ko:K02682	N_methyl,Pilin	major pilin
GCA_003590545.1_01073	Ononis	Absent	NU	-	-	T2SSE	Type II secretory pathway, ATPase PulE Tfp pilus assembly pathway, ATPase PilB
GCA_016635095.1_00559	Ononis	Absent	NU	ppdD	ko:K02650,ko:K02682	N_methyl,Pilin	major pilin
GCA_016635095.1_00841	Ononis	Absent	NU	gspI	ko:K02456,ko:K02457,ko:K02458,ko:K02679	N_methyl,T2SSI	general secretion pathway protein
GCA_016635095.1_00843	Ononis	Absent	NU	gspG	ko:K02456	N_methyl,T2SSG	Type II secretion system (T2SS), protein G
GCA_016635095.1_01118	Ononis	Absent	NU	tadC	ko:K12511	T2SSF	COG2064 Flp pilus assembly protein TadC
GCA_016635095.1_01337	Ononis	Absent	NU	gspD	ko:K02453	Secretin,Secretin_N	Bacterial type II and III secretion system protein
GCA_016635095.1_01343	Ononis	Absent	NU	pilV	ko:K02456,ko:K02457,ko:K02458,ko:K02679,ko:K10926,ko:K10930,ko:K10931	N_methyl,Shufflon_N,TcpA	Bacterial shufflon protein, N-terminal constant region
GCA_016635095.1_01706	Ononis	Absent	NU	-	-	T2SSE	Type II secretory pathway, ATPase PulE Tfp pilus assembly pathway, ATPase PilB
GCA_016635095.1_01779	Ononis	Absent	NU	epsE	ko:K02454	T2SSE	COG2804 Type II secretory pathway, ATPase PulE Tfp pilus assembly pathway, ATPase PilB
132_full_00479	Ononis	Absent	OU	tadV	ko:K02278	Peptidase_A24	Type IV leader peptidase family
159_full_00501	Ononis	Absent	OU	tadV	ko:K02278	Peptidase_A24	Type IV leader peptidase family
302_full_01395	Ononis	Absent	OU	tadV	ko:K02278	Peptidase_A24	Type IV leader peptidase family
308_full_00472	Ononis	Absent	OU	tadV	ko:K02278	Peptidase_A24	Type IV leader peptidase family
GCA_000021705.1_00308	Ononis	Absent	OU	tadV	ko:K02278	Peptidase_A24	Type IV leader peptidase family
GCA_002269405.1_00276	Ononis	Absent	OU	tadV	ko:K02278	Peptidase_A24	Type IV leader peptidase family
GCA_002777195.1_01540	Ononis	Absent	OU	tadV	ko:K02278	Peptidase_A24	Type IV leader peptidase family
GCA_002777215.1_01625	Ononis	Absent	OU	tadV	ko:K02278	Peptidase_A24	Type IV leader peptidase family
GCA_002777235.1_01560	Ononis	Absent	OU	tadV	ko:K02278	Peptidase_A24	Type IV leader peptidase family
GCA_002777295.1_00330	Ononis	Absent	OU	tadV	ko:K02278	Peptidase_A24	Type IV leader peptidase family
GCA_003122445.1_00279	Ononis	Absent	OU	tadV	ko:K02278	Peptidase_A24	Type IV leader peptidase family
GCA_003590545.1_00449	Ononis	Absent	OU	tadV	ko:K02278	Peptidase_A24	Type IV leader peptidase family
GCA_016635095.1_00816	Ononis	Absent	OU	tadV	ko:K02278	Peptidase_A24	Type IV leader peptidase family
132_full_01742	Ononis	Absent	Q	-	-	DUF1735,Laminin_G_3	calcium- and calmodulin-responsive adenylate cyclase activity
159_full_00988	Ononis	Absent	Q	-	-	DUF1735,Laminin_G_3	calcium- and calmodulin-responsive adenylate cyclase activity
302_full_00996	Ononis	Absent	Q	-	-	DUF1735,Laminin_G_3	calcium- and calmodulin-responsive adenylate cyclase activity
302_full_00997	Ononis	Absent	Q	-	-	DUF1735,Laminin_G_3	calcium- and calmodulin-responsive adenylate cyclase activity
308_full_00567	Ononis	Absent	Q	-	-	DUF1735,Laminin_G_3	calcium- and calmodulin-responsive adenylate cyclase activity
308_full_00568	Ononis	Absent	Q	-	-	DUF1735,Laminin_G_3	calcium- and calmodulin-responsive adenylate cyclase activity
GCA_000021705.1_01947	Ononis	Absent	Q	-	-	DUF1735,Laminin_G_3	calcium- and calmodulin-responsive adenylate cyclase activity
GCA_002269405.1_02058	Ononis	Absent	Q	-	-	DUF1735,Laminin_G_3	calcium- and calmodulin-responsive adenylate cyclase activity
GCA_002269405.1_02059	Ononis	Absent	Q	-	-	DUF1735,Laminin_G_3	calcium- and calmodulin-responsive adenylate cyclase activity
GCA_002777195.1_01856	Ononis	Absent	Q	-	-	DUF1735,Laminin_G_3	calcium- and calmodulin-responsive adenylate cyclase activity
GCA_002777215.1_01953	Ononis	Absent	Q	-	-	DUF1735,Laminin_G_3	calcium- and calmodulin-responsive adenylate cyclase activity
GCA_002777235.1_01655	Ononis	Absent	Q	-	-	DUF1735,Laminin_G_3	calcium- and calmodulin-responsive adenylate cyclase activity
GCA_002777235.1_01656	Ononis	Absent	Q	-	-	DUF1735,Laminin_G_3	calcium- and calmodulin-responsive adenylate cyclase activity
GCA_002777295.1_02037	Ononis	Absent	Q	-	-	DUF1735,Laminin_G_3	calcium- and calmodulin-responsive adenylate cyclase activity
GCA_003122445.1_01996	Ononis	Absent	Q	-	-	DUF1735,Laminin_G_3	calcium- and calmodulin-responsive adenylate cyclase activity
GCA_003122445.1_01997	Ononis	Absent	Q	-	-	DUF1735,Laminin_G_3	calcium- and calmodulin-responsive adenylate cyclase activity
GCA_003590545.1_02162	Ononis	Absent	Q	-	-	DUF1735,Laminin_G_3	calcium- and calmodulin-responsive adenylate cyclase activity
GCA_003590545.1_02163	Ononis	Absent	Q	-	-	DUF1735,Laminin_G_3	calcium- and calmodulin-responsive adenylate cyclase activity
GCA_016635095.1_01468	Ononis	Absent	Q	-	-	DUF1735,Laminin_G_3	calcium- and calmodulin-responsive adenylate cyclase activity
GCA_016635095.1_01469	Ononis	Absent	Q	-	-	DUF1735,Laminin_G_3	calcium- and calmodulin-responsive adenylate cyclase activity
132_full_00012	Ononis	Absent	S	-	-	-	protein conserved in bacteria, prophage-related
132_full_00145	Ononis	Absent	S	-	-	Phage_rep_O	Bacteriophage replication protein O
132_full_00406	Ononis	Absent	S	-	-	PIN	PIN domain
132_full_00433	Ononis	Absent	S	-	-	Transposase_31	transposase
132_full_00438	Ononis	Absent	S	vapC	ko:K07062	PIN	Toxic component of a toxin-antitoxin (TA) module. An RNase
132_full_00439	Ononis	Absent	S	-	ko:K21495	Arc	Plasmid stability protein
132_full_00443	Ononis	Absent	S	-	-	DUF3018	Protein of unknown function (DUF3018)
132_full_00632	Ononis	Absent	S	ymbA	ko:K09857	ABC_trans_aux	ABC-type transport auxiliary lipoprotein component
132_full_00674	Ononis	Absent	S	vapC	ko:K07062	PIN	Toxic component of a toxin-antitoxin (TA) module. An RNase
132_full_00677	Ononis	Absent	S	vapC	ko:K18828	PIN	Toxic component of a toxin-antitoxin (TA) module. An RNase
132_full_00678	Ononis	Absent	S	vagC	ko:K18829	MazE_antitoxin	Virulence-associated protein
132_full_00679	Ononis	Absent	S	-	ko:K03200	T4SS	Type IV secretion system proteins
132_full_01484	Ononis	Absent	S	-	-	DUF935	Protein of unknown function (DUF935)
132_full_01485	Ononis	Absent	S	-	-	Terminase_6C	Terminase RNaseH-like domain
132_full_01489	Ononis	Absent	S	-	ko:K17733	Peptidase_M15_4	peptidase M15
132_full_01529	Ononis	Absent	S	-	-	DUF935	Protein of unknown function (DUF935)
132_full_01530	Ononis	Absent	S	-	-	Terminase_6C	Terminase RNaseH-like domain
132_full_01534	Ononis	Absent	S	-	ko:K17733	Peptidase_M15_4	peptidase M15
132_full_01641	Ononis	Absent	S	-	-	DUF1493	Protein of unknown function (DUF1493)
132_full_01683	Ononis	Absent	S	-	ko:K16636	ADPrib_exo_Tox,YopE	ADP-ribosyltransferase exoenzyme
132_full_01688	Ononis	Absent	S	yggU	ko:K09131	DUF167	DUF167
132_full_01726	Ononis	Absent	S	-	ko:K07062	PIN	Toxic component of a toxin-antitoxin (TA) module. An RNase
132_full_01731	Ononis	Absent	S	-	-	DUF1705,Sulfatase	Sulfatase
132_full_01734	Ononis	Absent	S	-	ko:K06919	Prim_Zn_Ribbon,Toprim_3	Toprim domain
132_full_01739	Ononis	Absent	S	-	ko:K18829	MazE_antitoxin	Virulence-associated protein
132_full_01740	Ononis	Absent	S	-	ko:K18828	PIN	PIN domain
132_full_01753	Ononis	Absent	S	pilO	-	PAP_PilO	Pilin accessory protein (PilO)
132_full_01775	Ononis	Absent	S	-	ko:K12209	TrbI	Bacterial conjugation TrbI-like protein
132_full_01794	Ononis	Absent	S	-	-	Transposase_31	transposase
132_full_01816	Ononis	Absent	S	-	-	DUF1778,MobC	Bacterial mobilisation protein (MobC)
132_full_01817	Ononis	Absent	S	-	-	Relaxase	PFAM Relaxase mobilization nuclease family protein
132_full_01862	Ononis	Absent	S	ycfD	ko:K18850	Cupin_4	Cupin superfamily protein
132_full_01868	Ononis	Absent	S	-	-	RelE	RelE toxin of RelE / RelB toxin-antitoxin system
159_full_00011	Ononis	Absent	S	-	-	DUF935	Protein of unknown function (DUF935)
159_full_00012	Ononis	Absent	S	-	-	Terminase_6C	Terminase RNaseH-like domain
159_full_00016	Ononis	Absent	S	-	ko:K17733	Peptidase_M15_4	peptidase M15
159_full_00033	Ononis	Absent	S	-	-	-	protein conserved in bacteria, prophage-related
159_full_00167	Ononis	Absent	S	-	-	Phage_rep_O	Bacteriophage replication protein O
159_full_00428	Ononis	Absent	S	-	-	PIN	PIN domain
159_full_00455	Ononis	Absent	S	-	-	Transposase_31	transposase
159_full_00460	Ononis	Absent	S	vapC	ko:K07062	PIN	Toxic component of a toxin-antitoxin (TA) module. An RNase
159_full_00461	Ononis	Absent	S	-	ko:K21495	Arc	Plasmid stability protein
159_full_00465	Ononis	Absent	S	-	-	DUF3018	Protein of unknown function (DUF3018)
159_full_00654	Ononis	Absent	S	ymbA	ko:K09857	ABC_trans_aux	ABC-type transport auxiliary lipoprotein component
159_full_00697	Ononis	Absent	S	vapC	ko:K07062	PIN	Toxic component of a toxin-antitoxin (TA) module. An RNase
159_full_00700	Ononis	Absent	S	vapC	ko:K18828	PIN	Toxic component of a toxin-antitoxin (TA) module. An RNase
159_full_00701	Ononis	Absent	S	vagC	ko:K18829	MazE_antitoxin	Virulence-associated protein
159_full_00702	Ononis	Absent	S	-	ko:K03200	T4SS	Type IV secretion system proteins
159_full_00842	Ononis	Absent	S	-	-	DUF1493	Protein of unknown function (DUF1493)
159_full_00884	Ononis	Absent	S	-	ko:K16636	ADPrib_exo_Tox,YopE	ADP-ribosyltransferase exoenzyme
159_full_00889	Ononis	Absent	S	yggU	ko:K09131	DUF167	DUF167
159_full_00941	Ononis	Absent	S	-	ko:K17733	Peptidase_M15_4	peptidase M15
159_full_00945	Ononis	Absent	S	-	-	Terminase_6C	Terminase RNaseH-like domain
159_full_00946	Ononis	Absent	S	-	-	DUF935	Protein of unknown function (DUF935)
159_full_00972	Ononis	Absent	S	-	ko:K07062	PIN	Toxic component of a toxin-antitoxin (TA) module. An RNase
159_full_00977	Ononis	Absent	S	-	-	DUF1705,Sulfatase	Sulfatase
159_full_00980	Ononis	Absent	S	-	ko:K06919	Prim_Zn_Ribbon,Toprim_3	Toprim domain
159_full_00985	Ononis	Absent	S	-	ko:K18829	MazE_antitoxin	Virulence-associated protein
159_full_00986	Ononis	Absent	S	-	ko:K18828	PIN	PIN domain
159_full_00999	Ononis	Absent	S	pilO	-	PAP_PilO	Pilin accessory protein (PilO)
159_full_01021	Ononis	Absent	S	-	ko:K12209	TrbI	Bacterial conjugation TrbI-like protein
159_full_01040	Ononis	Absent	S	-	-	Transposase_31	transposase
159_full_01062	Ononis	Absent	S	-	-	DUF1778,MobC	Bacterial mobilisation protein (MobC)
159_full_01063	Ononis	Absent	S	-	-	Relaxase	PFAM Relaxase mobilization nuclease family protein
159_full_01107	Ononis	Absent	S	ycfD	ko:K18850	Cupin_4	Cupin superfamily protein
159_full_01113	Ononis	Absent	S	-	-	RelE	RelE toxin of RelE / RelB toxin-antitoxin system
302_full_00032	Ononis	Absent	S	-	-	PIN	PIN domain
302_full_00630	Ononis	Absent	S	-	-	Phage_rep_O	Bacteriophage replication protein O
302_full_00665	Ononis	Absent	S	-	-	-	protein conserved in bacteria, prophage-related
302_full_00681	Ononis	Absent	S	pilO	-	PAP_PilO	Pilin accessory protein (PilO)
302_full_00686	Ononis	Absent	S	vapC	ko:K07062	PIN	Toxic component of a toxin-antitoxin (TA) module. An RNase
302_full_00687	Ononis	Absent	S	-	ko:K21495	Arc	Plasmid stability protein
302_full_00702	Ononis	Absent	S	-	ko:K12209	TrbI	Bacterial conjugation TrbI-like protein
302_full_00837	Ononis	Absent	S	-	ko:K16636	ADPrib_exo_Tox,YopE	ADP-ribosyltransferase exoenzyme
302_full_00842	Ononis	Absent	S	yggU	ko:K09131	DUF167	DUF167
302_full_00950	Ononis	Absent	S	-	ko:K17733	Peptidase_M15_4	peptidase M15
302_full_00954	Ononis	Absent	S	-	-	Terminase_6C	Terminase RNaseH-like domain
302_full_00955	Ononis	Absent	S	-	-	DUF935	Protein of unknown function (DUF935)
302_full_00979	Ononis	Absent	S	-	ko:K07062	PIN	Toxic component of a toxin-antitoxin (TA) module. An RNase
302_full_00985	Ononis	Absent	S	-	-	DUF1705,Sulfatase	Sulfatase
302_full_00988	Ononis	Absent	S	-	ko:K06919	Prim_Zn_Ribbon,Toprim_3	Toprim domain
302_full_00993	Ononis	Absent	S	-	ko:K18829	MazE_antitoxin	Virulence-associated protein
302_full_00994	Ononis	Absent	S	-	ko:K18828	PIN	PIN domain
302_full_01354	Ononis	Absent	S	-	-	Transposase_31	transposase
302_full_01361	Ononis	Absent	S	-	-	DUF3018	Protein of unknown function (DUF3018)
302_full_01484	Ononis	Absent	S	vapC	ko:K07062	PIN	Toxic component of a toxin-antitoxin (TA) module. An RNase
302_full_01487	Ononis	Absent	S	vapC	ko:K18828	PIN	Toxic component of a toxin-antitoxin (TA) module. An RNase
302_full_01488	Ononis	Absent	S	vagC	ko:K18829	MazE_antitoxin	Virulence-associated protein
302_full_01489	Ononis	Absent	S	-	ko:K03200	T4SS	Type IV secretion system proteins
302_full_01513	Ononis	Absent	S	ycfD	ko:K18850	Cupin_4	Cupin superfamily protein
302_full_01522	Ononis	Absent	S	-	-	RelE	RelE toxin of RelE / RelB toxin-antitoxin system
302_full_01543	Ononis	Absent	S	-	-	TraD	Conjugal transfer protein TraD
302_full_01546	Ononis	Absent	S	-	-	DUF1778,MobC	Bacterial mobilisation protein (MobC)
302_full_01547	Ononis	Absent	S	-	-	Relaxase	PFAM Relaxase mobilization nuclease family protein
302_full_01704	Ononis	Absent	S	ymbA	ko:K09857	ABC_trans_aux	ABC-type transport auxiliary lipoprotein component
302_full_01844	Ononis	Absent	S	-	-	DUF1493	Protein of unknown function (DUF1493)
308_full_00030	Ononis	Absent	S	-	ko:K03200	T4SS	Type IV secretion system proteins
308_full_00031	Ononis	Absent	S	vagC	ko:K18829	MazE_antitoxin	Virulence-associated protein
308_full_00032	Ononis	Absent	S	vapC	ko:K18828	PIN	Toxic component of a toxin-antitoxin (TA) module. An RNase
308_full_00035	Ononis	Absent	S	vapC	ko:K07062	PIN	Toxic component of a toxin-antitoxin (TA) module. An RNase
308_full_00091	Ononis	Absent	S	ymbA	ko:K09857	ABC_trans_aux	ABC-type transport auxiliary lipoprotein component
308_full_00226	Ononis	Absent	S	-	-	DUF1493	Protein of unknown function (DUF1493)
308_full_00348	Ononis	Absent	S	-	ko:K17733	Peptidase_M15_4	peptidase M15
308_full_00352	Ononis	Absent	S	-	-	Terminase_6C	Terminase RNaseH-like domain
308_full_00353	Ononis	Absent	S	-	-	DUF935	Protein of unknown function (DUF935)
308_full_00508	Ononis	Absent	S	-	-	DUF3018	Protein of unknown function (DUF3018)
308_full_00512	Ononis	Absent	S	-	ko:K21495	Arc	Plasmid stability protein
308_full_00513	Ononis	Absent	S	vapC	ko:K07062	PIN	Toxic component of a toxin-antitoxin (TA) module. An RNase
308_full_00517	Ononis	Absent	S	-	-	Transposase_31	transposase
308_full_00535	Ononis	Absent	S	-	ko:K12209	TrbI	Bacterial conjugation TrbI-like protein
308_full_00556	Ononis	Absent	S	pilO	-	PAP_PilO	Pilin accessory protein (PilO)
308_full_00570	Ononis	Absent	S	-	ko:K18828	PIN	PIN domain
308_full_00571	Ononis	Absent	S	-	ko:K18829	MazE_antitoxin	Virulence-associated protein
308_full_00576	Ononis	Absent	S	-	ko:K06919	Prim_Zn_Ribbon,Toprim_3	Toprim domain
308_full_00579	Ononis	Absent	S	-	-	DUF1705,Sulfatase	Sulfatase
308_full_00585	Ononis	Absent	S	-	ko:K07062	PIN	Toxic component of a toxin-antitoxin (TA) module. An RNase
308_full_00609	Ononis	Absent	S	-	-	DUF935	Protein of unknown function (DUF935)
308_full_00618	Ononis	Absent	S	yggU	ko:K09131	DUF167	DUF167
308_full_00624	Ononis	Absent	S	-	ko:K16636	ADPrib_exo_Tox,YopE	ADP-ribosyltransferase exoenzyme
308_full_00783	Ononis	Absent	S	ydaU	-	DUF1376,Phage_rep_O	Bacteriophage replication protein O
308_full_00879	Ononis	Absent	S	-	ko:K17733	Peptidase_M15_4	peptidase M15
308_full_00883	Ononis	Absent	S	-	-	Terminase_6C	Terminase RNaseH-like domain
308_full_00884	Ononis	Absent	S	-	-	DUF935	Protein of unknown function (DUF935)
308_full_01224	Ononis	Absent	S	-	-	-	protein conserved in bacteria, prophage-related
308_full_01809	Ononis	Absent	S	-	-	PIN	PIN domain
308_full_01858	Ononis	Absent	S	-	-	DUF1778,MobC	Bacterial mobilisation protein (MobC)
308_full_01859	Ononis	Absent	S	-	-	Relaxase	PFAM Relaxase mobilization nuclease family protein
308_full_01904	Ononis	Absent	S	ycfD	ko:K18850	Cupin_4	Cupin superfamily protein
308_full_01910	Ononis	Absent	S	-	-	RelE	RelE toxin of RelE / RelB toxin-antitoxin system
308_full_02017	Ononis	Absent	S	pilO	-	PAP_PilO	Pilin accessory protein (PilO)
308_full_02058	Ononis	Absent	S	-	ko:K12209	TrbI	Bacterial conjugation TrbI-like protein
308_full_02226	Ononis	Absent	S	-	-	-	hydrolase activity, acting on acid anhydrides
308_full_02231	Ononis	Absent	S	-	-	-	hydrolase activity, acting on acid anhydrides
GCA_000021705.1_00239	Ononis	Absent	S	-	-	DUF3018	Protein of unknown function (DUF3018)
GCA_000021705.1_00243	Ononis	Absent	S	-	ko:K21495	Arc	Plasmid stability protein
GCA_000021705.1_00244	Ononis	Absent	S	vapC	ko:K07062	PIN	Toxic component of a toxin-antitoxin (TA) module. An RNase
GCA_000021705.1_00404	Ononis	Absent	S	vapC	ko:K07062	PIN	Toxic component of a toxin-antitoxin (TA) module. An RNase
GCA_000021705.1_00407	Ononis	Absent	S	vapC	ko:K18828	PIN	Toxic component of a toxin-antitoxin (TA) module. An RNase
GCA_000021705.1_00408	Ononis	Absent	S	vagC	ko:K18829	MazE_antitoxin	Virulence-associated protein
GCA_000021705.1_00409	Ononis	Absent	S	-	ko:K03200	T4SS	Type IV secretion system proteins
GCA_000021705.1_00686	Ononis	Absent	S	-	-	Transposase_31	transposase
GCA_000021705.1_00689	Ononis	Absent	S	-	-	Transposase_31	transposase
GCA_000021705.1_00865	Ononis	Absent	S	-	-	Phage_rep_O	Bacteriophage replication protein O
GCA_000021705.1_00885	Ononis	Absent	S	pilO	-	PAP_PilO	Pilin accessory protein (PilO)
GCA_000021705.1_00907	Ononis	Absent	S	-	ko:K12209	TrbI	Bacterial conjugation TrbI-like protein
GCA_000021705.1_00927	Ononis	Absent	S	-	-	-	protein conserved in bacteria, prophage-related
GCA_000021705.1_00981	Ononis	Absent	S	-	-	TraD	Conjugal transfer protein TraD
GCA_000021705.1_00983	Ononis	Absent	S	-	-	DUF1778,MobC	Bacterial mobilisation protein (MobC)
GCA_000021705.1_00984	Ononis	Absent	S	-	-	Relaxase	PFAM Relaxase mobilization nuclease family protein
GCA_000021705.1_01029	Ononis	Absent	S	ycfD	ko:K18850	Cupin_4	Cupin superfamily protein
GCA_000021705.1_01037	Ononis	Absent	S	-	-	RelE	RelE toxin of RelE / RelB toxin-antitoxin system
GCA_000021705.1_01066	Ononis	Absent	S	-	-	PIN	PIN domain
GCA_000021705.1_01160	Ononis	Absent	S	ymbA	ko:K09857	ABC_trans_aux	ABC-type transport auxiliary lipoprotein component
GCA_000021705.1_01226	Ononis	Absent	S	ycfD	ko:K18850	Cupin_4	Cupin superfamily protein
GCA_000021705.1_01248	Ononis	Absent	S	ycfD	ko:K18850	Cupin_4	Cupin superfamily protein
GCA_000021705.1_01249	Ononis	Absent	S	ycfD	ko:K18850	Cupin_4	Cupin superfamily protein
GCA_000021705.1_01251	Ononis	Absent	S	ycfD	ko:K18850	Cupin_4	Cupin superfamily protein
GCA_000021705.1_01267	Ononis	Absent	S	-	-	Transposase_31	transposase
GCA_000021705.1_01270	Ononis	Absent	S	-	-	PDDEXK_2	double-stranded DNA endodeoxyribonuclease activity
GCA_000021705.1_01288	Ononis	Absent	S	pilO	-	PAP_PilO	Pilin accessory protein (PilO)
GCA_000021705.1_01524	Ononis	Absent	S	-	ko:K17733	Peptidase_M15_4	peptidase M15
GCA_000021705.1_01528	Ononis	Absent	S	-	-	Terminase_6C	Terminase RNaseH-like domain
GCA_000021705.1_01529	Ononis	Absent	S	-	-	DUF935	Protein of unknown function (DUF935)
GCA_000021705.1_01532	Ononis	Absent	S	-	-	DUF935	Protein of unknown function (DUF935)
GCA_000021705.1_01853	Ononis	Absent	S	-	-	DUF1493	Protein of unknown function (DUF1493)
GCA_000021705.1_01949	Ononis	Absent	S	-	ko:K18828	PIN	PIN domain
GCA_000021705.1_01950	Ononis	Absent	S	-	ko:K18829	MazE_antitoxin	Virulence-associated protein
GCA_000021705.1_01955	Ononis	Absent	S	-	ko:K06919	Prim_Zn_Ribbon,Toprim_3	Toprim domain
GCA_000021705.1_01958	Ononis	Absent	S	-	-	DUF1705,Sulfatase	Sulfatase
GCA_000021705.1_01965	Ononis	Absent	S	-	ko:K07062	PIN	Toxic component of a toxin-antitoxin (TA) module. An RNase
GCA_000021705.1_02006	Ononis	Absent	S	-	-	DUF935	Protein of unknown function (DUF935)
GCA_000021705.1_02017	Ononis	Absent	S	yggU	ko:K09131	DUF167	DUF167
GCA_000021705.1_02023	Ononis	Absent	S	-	ko:K16636	ADPrib_exo_Tox,YopE	ADP-ribosyltransferase exoenzyme
GCA_000021705.1_02121	Ononis	Absent	S	ycfD	ko:K18850	Cupin_4	Cupin superfamily protein
GCA_000021705.1_02123	Ononis	Absent	S	-	ko:K18829	MazE_antitoxin	Virulence-associated protein
GCA_000021705.1_02124	Ononis	Absent	S	-	ko:K18828	PIN	PIN domain
GCA_000021705.1_02151	Ononis	Absent	S	-	ko:K12209	TrbI	Bacterial conjugation TrbI-like protein
GCA_000021705.1_02168	Ononis	Absent	S	pilO	-	PAP_PilO	Pilin accessory protein (PilO)
GCA_002269405.1_00231	Ononis	Absent	S	-	-	Transposase_31	transposase
GCA_002269405.1_00239	Ononis	Absent	S	-	-	DUF3018	Protein of unknown function (DUF3018)
GCA_002269405.1_00381	Ononis	Absent	S	vapC	ko:K07062	PIN	Toxic component of a toxin-antitoxin (TA) module. An RNase
GCA_002269405.1_00384	Ononis	Absent	S	vapC	ko:K18828	PIN	Toxic component of a toxin-antitoxin (TA) module. An RNase
GCA_002269405.1_00385	Ononis	Absent	S	vagC	ko:K18829	MazE_antitoxin	Virulence-associated protein
GCA_002269405.1_00386	Ononis	Absent	S	-	ko:K03200	T4SS	Type IV secretion system proteins
GCA_002269405.1_00415	Ononis	Absent	S	ycfD	ko:K18850	Cupin_4	Cupin superfamily protein
GCA_002269405.1_00416	Ononis	Absent	S	ycfD	ko:K18850	Cupin_4	Cupin superfamily protein
GCA_002269405.1_00424	Ononis	Absent	S	-	-	RelE	RelE toxin of RelE / RelB toxin-antitoxin system
GCA_002269405.1_00531	Ononis	Absent	S	-	-	DUF1493	Protein of unknown function (DUF1493)
GCA_002269405.1_00700	Ononis	Absent	S	ymbA	ko:K09857	ABC_trans_aux	ABC-type transport auxiliary lipoprotein component
GCA_002269405.1_00882	Ononis	Absent	S	-	-	Relaxase	PFAM Relaxase mobilization nuclease family protein
GCA_002269405.1_00883	Ononis	Absent	S	-	-	DUF1778,MobC	Bacterial mobilisation protein (MobC)
GCA_002269405.1_00887	Ononis	Absent	S	-	-	TraD	Conjugal transfer protein TraD
GCA_002269405.1_00946	Ononis	Absent	S	-	-	PIN	PIN domain
GCA_002269405.1_01612	Ononis	Absent	S	-	-	Phage_rep_O	Bacteriophage replication protein O
GCA_002269405.1_01647	Ononis	Absent	S	-	-	-	protein conserved in bacteria, prophage-related
GCA_002269405.1_01663	Ononis	Absent	S	pilO	-	PAP_PilO	Pilin accessory protein (PilO)
GCA_002269405.1_01668	Ononis	Absent	S	vapC	ko:K07062	PIN	Toxic component of a toxin-antitoxin (TA) module. An RNase
GCA_002269405.1_01669	Ononis	Absent	S	-	ko:K21495	Arc	Plasmid stability protein
GCA_002269405.1_01689	Ononis	Absent	S	-	ko:K12209	TrbI	Bacterial conjugation TrbI-like protein
GCA_002269405.1_01847	Ononis	Absent	S	-	ko:K16636	ADPrib_exo_Tox,YopE	ADP-ribosyltransferase exoenzyme
GCA_002269405.1_01852	Ononis	Absent	S	yggU	ko:K09131	DUF167	DUF167
GCA_002269405.1_02008	Ononis	Absent	S	-	ko:K17733	Peptidase_M15_4	peptidase M15
GCA_002269405.1_02012	Ononis	Absent	S	-	-	Terminase_6C	Terminase RNaseH-like domain
GCA_002269405.1_02013	Ononis	Absent	S	-	-	Terminase_6C	Terminase RNaseH-like domain
GCA_002269405.1_02014	Ononis	Absent	S	-	-	Terminase_6C	Terminase RNaseH-like domain
GCA_002269405.1_02015	Ononis	Absent	S	-	-	DUF935	COG4383 Mu-like prophage protein gp29
GCA_002269405.1_02016	Ononis	Absent	S	-	-	DUF935	Protein of unknown function (DUF935)
GCA_002269405.1_02041	Ononis	Absent	S	-	ko:K07062	PIN	Toxic component of a toxin-antitoxin (TA) module. An RNase
GCA_002269405.1_02047	Ononis	Absent	S	-	-	DUF1705,Sulfatase	Sulfatase
GCA_002269405.1_02050	Ononis	Absent	S	-	ko:K06919	Prim_Zn_Ribbon,Toprim_3	Toprim domain
GCA_002269405.1_02055	Ononis	Absent	S	-	ko:K18829	MazE_antitoxin	Virulence-associated protein
GCA_002269405.1_02056	Ononis	Absent	S	-	ko:K18828	PIN	PIN domain
GCA_002269405.1_02263	Ononis	Absent	S	ycfD	ko:K18850	Cupin_4	Cupin superfamily protein
GCA_002269405.1_02297	Ononis	Absent	S	-	ko:K07062	PIN	Toxic component of a toxin-antitoxin (TA) module. An RNase
GCA_002269405.1_02332	Ononis	Absent	S	-	-	PDDEXK_2	double-stranded DNA endodeoxyribonuclease activity
GCA_002269405.1_02337	Ononis	Absent	S	-	-	Transposase_31	transposase
GCA_002269405.1_02347	Ononis	Absent	S	ycfD	ko:K18850	Cupin_4	Cupin superfamily protein
GCA_002269405.1_02367	Ononis	Absent	S	pilO	-	PAP_PilO	Pilin accessory protein (PilO)
GCA_002269405.1_02368	Ononis	Absent	S	pilO	-	PAP_PilO	Pilin accessory protein (PilO)
GCA_002269405.1_02389	Ononis	Absent	S	-	ko:K12209	TrbI	Bacterial conjugation TrbI-like protein
GCA_002777195.1_00779	Ononis	Absent	S	-	-	PIN	PIN domain
GCA_002777195.1_00803	Ononis	Absent	S	-	-	RelE	RelE toxin of RelE / RelB toxin-antitoxin system
GCA_002777195.1_00811	Ononis	Absent	S	ycfD	ko:K18850	Cupin_4	Cupin superfamily protein
GCA_002777195.1_00826	Ononis	Absent	S	-	-	Relaxase	PFAM Relaxase mobilization nuclease family protein
GCA_002777195.1_00827	Ononis	Absent	S	-	-	DUF1778,MobC	Bacterial mobilisation protein (MobC)
GCA_002777195.1_00831	Ononis	Absent	S	-	-	TraD	Conjugal transfer protein TraD
GCA_002777195.1_00972	Ononis	Absent	S	ycfD	ko:K18850	Cupin_4	Cupin superfamily protein
GCA_002777195.1_00987	Ononis	Absent	S	ycfD	ko:K18850	Cupin_4	Cupin superfamily protein
GCA_002777195.1_01070	Ononis	Absent	S	-	ko:K03200	T4SS	Type IV secretion system proteins
GCA_002777195.1_01071	Ononis	Absent	S	vagC	ko:K18829	MazE_antitoxin	Virulence-associated protein
GCA_002777195.1_01072	Ononis	Absent	S	vapC	ko:K18828	PIN	Toxic component of a toxin-antitoxin (TA) module. An RNase
GCA_002777195.1_01075	Ononis	Absent	S	vapC	ko:K07062	PIN	Toxic component of a toxin-antitoxin (TA) module. An RNase
GCA_002777195.1_01096	Ononis	Absent	S	-	-	DUF1493	Protein of unknown function (DUF1493)
GCA_002777195.1_01248	Ononis	Absent	S	ymbA	ko:K09857	ABC_trans_aux	ABC-type transport auxiliary lipoprotein component
GCA_002777195.1_01361	Ononis	Absent	S	-	ko:K17733	Peptidase_M15_4	peptidase M15
GCA_002777195.1_01368	Ononis	Absent	S	-	-	Terminase_6C	Terminase RNaseH-like domain
GCA_002777195.1_01369	Ononis	Absent	S	-	-	DUF935	Protein of unknown function (DUF935)
GCA_002777195.1_01430	Ononis	Absent	S	-	-	-	protein conserved in bacteria, prophage-related
GCA_002777195.1_01579	Ononis	Absent	S	-	-	DUF3018	Protein of unknown function (DUF3018)
GCA_002777195.1_01583	Ononis	Absent	S	-	ko:K21495	Arc	Plasmid stability protein
GCA_002777195.1_01584	Ononis	Absent	S	vapC	ko:K07062	PIN	Toxic component of a toxin-antitoxin (TA) module. An RNase
GCA_002777195.1_01589	Ononis	Absent	S	-	-	Transposase_31	transposase
GCA_002777195.1_01590	Ononis	Absent	S	-	-	Transposase_31	transposase
GCA_002777195.1_01607	Ononis	Absent	S	-	ko:K12209	TrbI	Bacterial conjugation TrbI-like protein
GCA_002777195.1_01630	Ononis	Absent	S	pilO	-	PAP_PilO	Pilin accessory protein (PilO)
GCA_002777195.1_01648	Ononis	Absent	S	-	-	Phage_rep_O	Bacteriophage replication protein O
GCA_002777195.1_01858	Ononis	Absent	S	-	ko:K18828	PIN	PIN domain
GCA_002777195.1_01859	Ononis	Absent	S	-	ko:K18829	MazE_antitoxin	Virulence-associated protein
GCA_002777195.1_01863	Ononis	Absent	S	-	ko:K06919	Prim_Zn_Ribbon,Toprim_3	Toprim domain
GCA_002777195.1_01866	Ononis	Absent	S	-	-	DUF1705,Sulfatase	Sulfatase
GCA_002777195.1_01871	Ononis	Absent	S	-	ko:K07062	PIN	Toxic component of a toxin-antitoxin (TA) module. An RNase
GCA_002777195.1_01903	Ononis	Absent	S	yggU	ko:K09131	DUF167	DUF167
GCA_002777195.1_01910	Ononis	Absent	S	-	ko:K16636	ADPrib_exo_Tox,YopE	ADP-ribosyltransferase exoenzyme
GCA_002777195.1_02053	Ononis	Absent	S	-	ko:K12209	TrbI	Bacterial conjugation TrbI-like protein
GCA_002777195.1_02125	Ononis	Absent	S	-	-	-	hydrolase activity, acting on acid anhydrides
GCA_002777195.1_02130	Ononis	Absent	S	-	-	-	hydrolase activity, acting on acid anhydrides
GCA_002777195.1_02144	Ononis	Absent	S	pilO	-	PAP_PilO	Pilin accessory protein (PilO)
GCA_002777195.1_02165	Ononis	Absent	S	-	ko:K12209	TrbI	Bacterial conjugation TrbI-like protein
GCA_002777195.1_02182	Ononis	Absent	S	-	-	Transposase_31	transposase
GCA_002777195.1_02194	Ononis	Absent	S	ycfD	ko:K18850	Cupin_4	Cupin superfamily protein
GCA_002777215.1_00807	Ononis	Absent	S	-	-	PIN	PIN domain
GCA_002777215.1_00832	Ononis	Absent	S	-	-	RelE	RelE toxin of RelE / RelB toxin-antitoxin system
GCA_002777215.1_00840	Ononis	Absent	S	ycfD	ko:K18850	Cupin_4	Cupin superfamily protein
GCA_002777215.1_00856	Ononis	Absent	S	-	-	Relaxase	PFAM Relaxase mobilization nuclease family protein
GCA_002777215.1_00857	Ononis	Absent	S	-	-	DUF1778,MobC	Bacterial mobilisation protein (MobC)
GCA_002777215.1_00861	Ononis	Absent	S	-	-	TraD	Conjugal transfer protein TraD
GCA_002777215.1_01026	Ononis	Absent	S	ycfD	ko:K18850	Cupin_4	Cupin superfamily protein
GCA_002777215.1_01109	Ononis	Absent	S	-	ko:K03200	T4SS	Type IV secretion system proteins
GCA_002777215.1_01110	Ononis	Absent	S	vagC	ko:K18829	MazE_antitoxin	Virulence-associated protein
GCA_002777215.1_01111	Ononis	Absent	S	vapC	ko:K18828	PIN	Toxic component of a toxin-antitoxin (TA) module. An RNase
GCA_002777215.1_01114	Ononis	Absent	S	vapC	ko:K07062	PIN	Toxic component of a toxin-antitoxin (TA) module. An RNase
GCA_002777215.1_01136	Ononis	Absent	S	-	-	DUF1493	Protein of unknown function (DUF1493)
GCA_002777215.1_01291	Ononis	Absent	S	ymbA	ko:K09857	ABC_trans_aux	ABC-type transport auxiliary lipoprotein component
GCA_002777215.1_01443	Ononis	Absent	S	-	ko:K17733	Peptidase_M15_4	peptidase M15
GCA_002777215.1_01450	Ononis	Absent	S	-	-	Terminase_6C	Terminase RNaseH-like domain
GCA_002777215.1_01451	Ononis	Absent	S	-	-	DUF935	Protein of unknown function (DUF935)
GCA_002777215.1_01512	Ononis	Absent	S	-	-	-	protein conserved in bacteria, prophage-related
GCA_002777215.1_01665	Ononis	Absent	S	-	-	DUF3018	Protein of unknown function (DUF3018)
GCA_002777215.1_01669	Ononis	Absent	S	-	ko:K21495	Arc	Plasmid stability protein
GCA_002777215.1_01670	Ononis	Absent	S	vapC	ko:K07062	PIN	Toxic component of a toxin-antitoxin (TA) module. An RNase
GCA_002777215.1_01675	Ononis	Absent	S	-	-	Transposase_31	transposase
GCA_002777215.1_01676	Ononis	Absent	S	-	-	Transposase_31	transposase
GCA_002777215.1_01695	Ononis	Absent	S	-	ko:K12209	TrbI	Bacterial conjugation TrbI-like protein
GCA_002777215.1_01720	Ononis	Absent	S	pilO	-	PAP_PilO	Pilin accessory protein (PilO)
GCA_002777215.1_01738	Ononis	Absent	S	-	-	Phage_rep_O	Bacteriophage replication protein O
GCA_002777215.1_01955	Ononis	Absent	S	-	ko:K18828	PIN	PIN domain
GCA_002777215.1_01956	Ononis	Absent	S	-	ko:K18829	MazE_antitoxin	Virulence-associated protein
GCA_002777215.1_01960	Ononis	Absent	S	-	ko:K06919	Prim_Zn_Ribbon,Toprim_3	Toprim domain
GCA_002777215.1_01963	Ononis	Absent	S	-	-	DUF1705,Sulfatase	Sulfatase
GCA_002777215.1_01968	Ononis	Absent	S	-	ko:K07062	PIN	Toxic component of a toxin-antitoxin (TA) module. An RNase
GCA_002777215.1_02001	Ononis	Absent	S	yggU	ko:K09131	DUF167	DUF167
GCA_002777215.1_02008	Ononis	Absent	S	-	ko:K16636	ADPrib_exo_Tox,YopE	ADP-ribosyltransferase exoenzyme
GCA_002777215.1_02109	Ononis	Absent	S	-	-	Transposase_31	transposase
GCA_002777215.1_02120	Ononis	Absent	S	ycfD	ko:K18850	Cupin_4	Cupin superfamily protein
GCA_002777215.1_02121	Ononis	Absent	S	ycfD	ko:K18850	Cupin_4	Cupin superfamily protein
GCA_002777215.1_02162	Ononis	Absent	S	-	ko:K12209	TrbI	Bacterial conjugation TrbI-like protein
GCA_002777215.1_02198	Ononis	Absent	S	ycfD	ko:K18850	Cupin_4	Cupin superfamily protein
GCA_002777215.1_02200	Ononis	Absent	S	ycfD	ko:K18850	Cupin_4	Cupin superfamily protein
GCA_002777215.1_02219	Ononis	Absent	S	pilO	-	PAP_PilO	Pilin accessory protein (PilO)
GCA_002777215.1_02239	Ononis	Absent	S	-	ko:K12209	TrbI	Bacterial conjugation TrbI-like protein
GCA_002777215.1_02245	Ononis	Absent	S	-	-	-	hydrolase activity, acting on acid anhydrides
GCA_002777215.1_02251	Ononis	Absent	S	-	-	-	hydrolase activity, acting on acid anhydrides
GCA_002777235.1_00249	Ononis	Absent	S	-	-	-	protein conserved in bacteria, prophage-related
GCA_002777235.1_00857	Ononis	Absent	S	-	-	PIN	PIN domain
GCA_002777235.1_00905	Ononis	Absent	S	-	-	DUF1778,MobC	Bacterial mobilisation protein (MobC)
GCA_002777235.1_00906	Ononis	Absent	S	-	-	Relaxase	PFAM Relaxase mobilization nuclease family protein
GCA_002777235.1_00952	Ononis	Absent	S	ycfD	ko:K18850	Cupin_4	Cupin superfamily protein
GCA_002777235.1_00958	Ononis	Absent	S	-	-	RelE	RelE toxin of RelE / RelB toxin-antitoxin system
GCA_002777235.1_01117	Ononis	Absent	S	-	ko:K03200	T4SS	Type IV secretion system proteins
GCA_002777235.1_01118	Ononis	Absent	S	vagC	ko:K18829	MazE_antitoxin	Virulence-associated protein
GCA_002777235.1_01119	Ononis	Absent	S	vapC	ko:K18828	PIN	Toxic component of a toxin-antitoxin (TA) module. An RNase
GCA_002777235.1_01122	Ononis	Absent	S	vapC	ko:K07062	PIN	Toxic component of a toxin-antitoxin (TA) module. An RNase
GCA_002777235.1_01183	Ononis	Absent	S	-	-	DUF935	Protein of unknown function (DUF935)
GCA_002777235.1_01184	Ononis	Absent	S	-	-	Terminase_6C	Terminase RNaseH-like domain
GCA_002777235.1_01188	Ononis	Absent	S	-	ko:K17733	Peptidase_M15_4	peptidase M15
GCA_002777235.1_01313	Ononis	Absent	S	-	-	DUF1493	Protein of unknown function (DUF1493)
GCA_002777235.1_01448	Ononis	Absent	S	ymbA	ko:K09857	ABC_trans_aux	ABC-type transport auxiliary lipoprotein component
GCA_002777235.1_01596	Ononis	Absent	S	-	-	DUF3018	Protein of unknown function (DUF3018)
GCA_002777235.1_01600	Ononis	Absent	S	-	ko:K21495	Arc	Plasmid stability protein
GCA_002777235.1_01601	Ononis	Absent	S	vapC	ko:K07062	PIN	Toxic component of a toxin-antitoxin (TA) module. An RNase
GCA_002777235.1_01605	Ononis	Absent	S	-	-	Transposase_31	transposase
GCA_002777235.1_01623	Ononis	Absent	S	-	ko:K12209	TrbI	Bacterial conjugation TrbI-like protein
GCA_002777235.1_01645	Ononis	Absent	S	pilO	-	PAP_PilO	Pilin accessory protein (PilO)
GCA_002777235.1_01658	Ononis	Absent	S	-	ko:K18828	PIN	PIN domain
GCA_002777235.1_01659	Ononis	Absent	S	-	ko:K18829	MazE_antitoxin	Virulence-associated protein
GCA_002777235.1_01664	Ononis	Absent	S	-	ko:K06919	Prim_Zn_Ribbon,Toprim_3	Toprim domain
GCA_002777235.1_01667	Ononis	Absent	S	-	-	DUF1705,Sulfatase	Sulfatase
GCA_002777235.1_01673	Ononis	Absent	S	-	ko:K07062	PIN	Toxic component of a toxin-antitoxin (TA) module. An RNase
GCA_002777235.1_01697	Ononis	Absent	S	-	-	DUF935	Protein of unknown function (DUF935)
GCA_002777235.1_01706	Ononis	Absent	S	yggU	ko:K09131	DUF167	DUF167
GCA_002777235.1_01712	Ononis	Absent	S	-	ko:K16636	ADPrib_exo_Tox,YopE	ADP-ribosyltransferase exoenzyme
GCA_002777235.1_01879	Ononis	Absent	S	ydaU	-	DUF1376,Phage_rep_O	Bacteriophage replication protein O
GCA_002777235.1_01975	Ononis	Absent	S	-	ko:K17733	Peptidase_M15_4	peptidase M15
GCA_002777235.1_01979	Ononis	Absent	S	-	-	Terminase_6C	Terminase RNaseH-like domain
GCA_002777235.1_01980	Ononis	Absent	S	-	-	DUF935	Protein of unknown function (DUF935)
GCA_002777235.1_02137	Ononis	Absent	S	-	-	-	hydrolase activity, acting on acid anhydrides
GCA_002777235.1_02149	Ononis	Absent	S	-	-	-	hydrolase activity, acting on acid anhydrides
GCA_002777235.1_02150	Ononis	Absent	S	-	-	-	hydrolase activity, acting on acid anhydrides
GCA_002777295.1_00257	Ononis	Absent	S	-	-	DUF3018	Protein of unknown function (DUF3018)
GCA_002777295.1_00261	Ononis	Absent	S	-	ko:K21495	Arc	Plasmid stability protein
GCA_002777295.1_00262	Ononis	Absent	S	vapC	ko:K07062	PIN	Toxic component of a toxin-antitoxin (TA) module. An RNase
GCA_002777295.1_00429	Ononis	Absent	S	vapC	ko:K07062	PIN	Toxic component of a toxin-antitoxin (TA) module. An RNase
GCA_002777295.1_00432	Ononis	Absent	S	vapC	ko:K18828	PIN	Toxic component of a toxin-antitoxin (TA) module. An RNase
GCA_002777295.1_00433	Ononis	Absent	S	vagC	ko:K18829	MazE_antitoxin	Virulence-associated protein
GCA_002777295.1_00434	Ononis	Absent	S	-	ko:K03200	T4SS	Type IV secretion system proteins
GCA_002777295.1_00720	Ononis	Absent	S	-	-	Transposase_31	transposase
GCA_002777295.1_00723	Ononis	Absent	S	-	-	Transposase_31	transposase
GCA_002777295.1_00905	Ononis	Absent	S	-	-	Phage_rep_O	Bacteriophage replication protein O
GCA_002777295.1_00928	Ononis	Absent	S	pilO	-	PAP_PilO	Pilin accessory protein (PilO)
GCA_002777295.1_00953	Ononis	Absent	S	-	ko:K12209	TrbI	Bacterial conjugation TrbI-like protein
GCA_002777295.1_00973	Ononis	Absent	S	-	-	-	protein conserved in bacteria, prophage-related
GCA_002777295.1_01027	Ononis	Absent	S	-	-	TraD	Conjugal transfer protein TraD
GCA_002777295.1_01029	Ononis	Absent	S	-	-	DUF1778,MobC	Bacterial mobilisation protein (MobC)
GCA_002777295.1_01030	Ononis	Absent	S	-	-	Relaxase	PFAM Relaxase mobilization nuclease family protein
GCA_002777295.1_01075	Ononis	Absent	S	ycfD	ko:K18850	Cupin_4	Cupin superfamily protein
GCA_002777295.1_01083	Ononis	Absent	S	-	-	RelE	RelE toxin of RelE / RelB toxin-antitoxin system
GCA_002777295.1_01113	Ononis	Absent	S	-	-	PIN	PIN domain
GCA_002777295.1_01211	Ononis	Absent	S	ymbA	ko:K09857	ABC_trans_aux	ABC-type transport auxiliary lipoprotein component
GCA_002777295.1_01288	Ononis	Absent	S	ycfD	ko:K18850	Cupin_4	Cupin superfamily protein
GCA_002777295.1_01310	Ononis	Absent	S	ycfD	ko:K18850	Cupin_4	Cupin superfamily protein
GCA_002777295.1_01311	Ononis	Absent	S	ycfD	ko:K18850	Cupin_4	Cupin superfamily protein
GCA_002777295.1_01313	Ononis	Absent	S	ycfD	ko:K18850	Cupin_4	Cupin superfamily protein
GCA_002777295.1_01330	Ononis	Absent	S	-	-	Transposase_31	transposase
GCA_002777295.1_01333	Ononis	Absent	S	-	-	PDDEXK_2	double-stranded DNA endodeoxyribonuclease activity
GCA_002777295.1_01351	Ononis	Absent	S	pilO	-	PAP_PilO	Pilin accessory protein (PilO)
GCA_002777295.1_01604	Ononis	Absent	S	-	ko:K17733	Peptidase_M15_4	peptidase M15
GCA_002777295.1_01608	Ononis	Absent	S	-	-	Terminase_6C	Terminase RNaseH-like domain
GCA_002777295.1_01609	Ononis	Absent	S	-	-	DUF935	Protein of unknown function (DUF935)
GCA_002777295.1_01612	Ononis	Absent	S	-	-	DUF935	Protein of unknown function (DUF935)
GCA_002777295.1_01941	Ononis	Absent	S	-	-	DUF1493	Protein of unknown function (DUF1493)
GCA_002777295.1_02039	Ononis	Absent	S	-	ko:K18828	PIN	PIN domain
GCA_002777295.1_02040	Ononis	Absent	S	-	ko:K18829	MazE_antitoxin	Virulence-associated protein
GCA_002777295.1_02045	Ononis	Absent	S	-	ko:K06919	Prim_Zn_Ribbon,Toprim_3	Toprim domain
GCA_002777295.1_02048	Ononis	Absent	S	-	-	DUF1705,Sulfatase	Sulfatase
GCA_002777295.1_02055	Ononis	Absent	S	-	ko:K07062	PIN	Toxic component of a toxin-antitoxin (TA) module. An RNase
GCA_002777295.1_02089	Ononis	Absent	S	-	-	DUF935	Protein of unknown function (DUF935)
GCA_002777295.1_02100	Ononis	Absent	S	yggU	ko:K09131	DUF167	DUF167
GCA_002777295.1_02106	Ononis	Absent	S	-	ko:K16636	ADPrib_exo_Tox,YopE	ADP-ribosyltransferase exoenzyme
GCA_003122445.1_00237	Ononis	Absent	S	-	-	Transposase_31	transposase
GCA_003122445.1_00244	Ononis	Absent	S	-	-	DUF3018	Protein of unknown function (DUF3018)
GCA_003122445.1_00381	Ononis	Absent	S	vapC	ko:K07062	PIN	Toxic component of a toxin-antitoxin (TA) module. An RNase
GCA_003122445.1_00384	Ononis	Absent	S	vapC	ko:K18828	PIN	Toxic component of a toxin-antitoxin (TA) module. An RNase
GCA_003122445.1_00385	Ononis	Absent	S	vagC	ko:K18829	MazE_antitoxin	Virulence-associated protein
GCA_003122445.1_00386	Ononis	Absent	S	-	ko:K03200	T4SS	Type IV secretion system proteins
GCA_003122445.1_00415	Ononis	Absent	S	ycfD	ko:K18850	Cupin_4	Cupin superfamily protein
GCA_003122445.1_00416	Ononis	Absent	S	ycfD	ko:K18850	Cupin_4	Cupin superfamily protein
GCA_003122445.1_00424	Ononis	Absent	S	-	-	RelE	RelE toxin of RelE / RelB toxin-antitoxin system
GCA_003122445.1_00540	Ononis	Absent	S	-	-	DUF1493	Protein of unknown function (DUF1493)
GCA_003122445.1_00702	Ononis	Absent	S	ymbA	ko:K09857	ABC_trans_aux	ABC-type transport auxiliary lipoprotein component
GCA_003122445.1_00849	Ononis	Absent	S	-	-	Relaxase	PFAM Relaxase mobilization nuclease family protein
GCA_003122445.1_00850	Ononis	Absent	S	-	-	DUF1778,MobC	Bacterial mobilisation protein (MobC)
GCA_003122445.1_00854	Ononis	Absent	S	-	-	TraD	Conjugal transfer protein TraD
GCA_003122445.1_00907	Ononis	Absent	S	-	-	PIN	PIN domain
GCA_003122445.1_01560	Ononis	Absent	S	-	-	Phage_rep_O	Bacteriophage replication protein O
GCA_003122445.1_01595	Ononis	Absent	S	-	-	-	protein conserved in bacteria, prophage-related
GCA_003122445.1_01612	Ononis	Absent	S	pilO	-	PAP_PilO	Pilin accessory protein (PilO)
GCA_003122445.1_01617	Ononis	Absent	S	vapC	ko:K07062	PIN	Toxic component of a toxin-antitoxin (TA) module. An RNase
GCA_003122445.1_01618	Ononis	Absent	S	-	ko:K21495	Arc	Plasmid stability protein
GCA_003122445.1_01637	Ononis	Absent	S	-	ko:K12209	TrbI	Bacterial conjugation TrbI-like protein
GCA_003122445.1_01786	Ononis	Absent	S	-	ko:K16636	ADPrib_exo_Tox,YopE	ADP-ribosyltransferase exoenzyme
GCA_003122445.1_01791	Ononis	Absent	S	yggU	ko:K09131	DUF167	DUF167
GCA_003122445.1_01949	Ononis	Absent	S	-	ko:K17733	Peptidase_M15_4	peptidase M15
GCA_003122445.1_01953	Ononis	Absent	S	-	-	Terminase_6C	Terminase RNaseH-like domain
GCA_003122445.1_01954	Ononis	Absent	S	-	-	Terminase_6C	Terminase RNaseH-like domain
GCA_003122445.1_01955	Ononis	Absent	S	-	-	Terminase_6C	Terminase RNaseH-like domain
GCA_003122445.1_01956	Ononis	Absent	S	-	-	DUF935	Protein of unknown function (DUF935)
GCA_003122445.1_01957	Ononis	Absent	S	-	-	DUF935	Protein of unknown function (DUF935)
GCA_003122445.1_01979	Ononis	Absent	S	-	ko:K07062	PIN	Toxic component of a toxin-antitoxin (TA) module. An RNase
GCA_003122445.1_01985	Ononis	Absent	S	-	-	DUF1705,Sulfatase	Sulfatase
GCA_003122445.1_01988	Ononis	Absent	S	-	ko:K06919	Prim_Zn_Ribbon,Toprim_3	Toprim domain
GCA_003122445.1_01993	Ononis	Absent	S	-	ko:K18829	MazE_antitoxin	Virulence-associated protein
GCA_003122445.1_01994	Ononis	Absent	S	-	ko:K18828	PIN	PIN domain
GCA_003122445.1_02199	Ononis	Absent	S	ycfD	ko:K18850	Cupin_4	Cupin superfamily protein
GCA_003122445.1_02235	Ononis	Absent	S	-	ko:K07062	PIN	Toxic component of a toxin-antitoxin (TA) module. An RNase
GCA_003122445.1_02272	Ononis	Absent	S	-	-	PDDEXK_2	double-stranded DNA endodeoxyribonuclease activity
GCA_003122445.1_02277	Ononis	Absent	S	-	-	Transposase_31	transposase
GCA_003122445.1_02286	Ononis	Absent	S	ycfD	ko:K18850	Cupin_4	Cupin superfamily protein
GCA_003122445.1_02287	Ononis	Absent	S	ycfD	ko:K18850	Cupin_4	Cupin superfamily protein
GCA_003122445.1_02305	Ononis	Absent	S	pilO	-	PAP_PilO	Pilin accessory protein (PilO)
GCA_003122445.1_02329	Ononis	Absent	S	-	ko:K12209	TrbI	Bacterial conjugation TrbI-like protein
GCA_003590545.1_00147	Ononis	Absent	S	-	-	DUF1778,MobC	Bacterial mobilisation protein (MobC)
GCA_003590545.1_00148	Ononis	Absent	S	-	-	Relaxase	PFAM Relaxase mobilization nuclease family protein
GCA_003590545.1_00149	Ononis	Absent	S	-	-	Relaxase	PFAM Relaxase mobilization nuclease family protein
GCA_003590545.1_00196	Ononis	Absent	S	ycfD	ko:K18850	Cupin_4	Cupin superfamily protein
GCA_003590545.1_00205	Ononis	Absent	S	-	-	RelE	RelE toxin of RelE / RelB toxin-antitoxin system
GCA_003590545.1_00248	Ononis	Absent	S	-	-	PIN	PIN domain
GCA_003590545.1_00487	Ononis	Absent	S	-	-	DUF3018	Protein of unknown function (DUF3018)
GCA_003590545.1_00491	Ononis	Absent	S	-	ko:K21495	Arc	Plasmid stability protein
GCA_003590545.1_00492	Ononis	Absent	S	vapC	ko:K07062	PIN	Toxic component of a toxin-antitoxin (TA) module. An RNase
GCA_003590545.1_00497	Ononis	Absent	S	-	-	Transposase_31	transposase
GCA_003590545.1_00515	Ononis	Absent	S	-	ko:K12209	TrbI	Bacterial conjugation TrbI-like protein
GCA_003590545.1_00516	Ononis	Absent	S	-	ko:K12209	TrbI	Bacterial conjugation TrbI-like protein
GCA_003590545.1_00542	Ononis	Absent	S	pilO	-	PAP_PilO	Pilin accessory protein (PilO)
GCA_003590545.1_00669	Ononis	Absent	S	-	-	-	protein conserved in bacteria, prophage-related
GCA_003590545.1_00718	Ononis	Absent	S	-	-	DUF935	Protein of unknown function (DUF935)
GCA_003590545.1_00719	Ononis	Absent	S	-	-	DUF935	Protein of unknown function (DUF935)
GCA_003590545.1_00720	Ononis	Absent	S	-	-	Terminase_6C	Terminase RNaseH-like domain
GCA_003590545.1_00721	Ononis	Absent	S	-	-	Terminase_6C	Terminase RNaseH-like domain
GCA_003590545.1_00725	Ononis	Absent	S	-	ko:K17733	Peptidase_M15_4	peptidase M15
GCA_003590545.1_00852	Ononis	Absent	S	-	-	DUF1493	Protein of unknown function (DUF1493)
GCA_003590545.1_01016	Ononis	Absent	S	ymbA	ko:K09857	ABC_trans_aux	ABC-type transport auxiliary lipoprotein component
GCA_003590545.1_01075	Ononis	Absent	S	pilO	-	PAP_PilO	Pilin accessory protein (PilO)
GCA_003590545.1_01098	Ononis	Absent	S	vapC	ko:K07062	PIN	Toxic component of a toxin-antitoxin (TA) module. An RNase
GCA_003590545.1_01101	Ononis	Absent	S	vapC	ko:K18828	PIN	Toxic component of a toxin-antitoxin (TA) module. An RNase
GCA_003590545.1_01102	Ononis	Absent	S	vagC	ko:K18829	MazE_antitoxin	Virulence-associated protein
GCA_003590545.1_01103	Ononis	Absent	S	-	ko:K03200	T4SS	Type IV secretion system proteins
GCA_003590545.1_01933	Ononis	Absent	S	-	-	Phage_rep_O	Bacteriophage replication protein O
GCA_003590545.1_01969	Ononis	Absent	S	-	-	-	protein conserved in bacteria, prophage-related
GCA_003590545.1_02010	Ononis	Absent	S	-	ko:K17733	Peptidase_M15_4	peptidase M15
GCA_003590545.1_02014	Ononis	Absent	S	-	-	Terminase_6C	Terminase RNaseH-like domain
GCA_003590545.1_02015	Ononis	Absent	S	-	-	Terminase_6C	Terminase RNaseH-like domain
GCA_003590545.1_02016	Ononis	Absent	S	-	-	Terminase_6C	Terminase RNaseH-like domain
GCA_003590545.1_02017	Ononis	Absent	S	-	-	DUF935	Protein of unknown function (DUF935)
GCA_003590545.1_02165	Ononis	Absent	S	-	ko:K18828	PIN	PIN domain
GCA_003590545.1_02166	Ononis	Absent	S	-	ko:K18829	MazE_antitoxin	Virulence-associated protein
GCA_003590545.1_02171	Ononis	Absent	S	-	ko:K06919	Prim_Zn_Ribbon,Toprim_3	Toprim domain
GCA_003590545.1_02174	Ononis	Absent	S	-	-	DUF1705,Sulfatase	Sulfatase
GCA_003590545.1_02180	Ononis	Absent	S	-	ko:K07062	PIN	Toxic component of a toxin-antitoxin (TA) module. An RNase
GCA_003590545.1_02208	Ononis	Absent	S	-	-	DUF935	Protein of unknown function (DUF935)
GCA_003590545.1_02224	Ononis	Absent	S	yggU	ko:K09131	DUF167	DUF167
GCA_003590545.1_02230	Ononis	Absent	S	-	ko:K16636	ADPrib_exo_Tox,YopE	ADP-ribosyltransferase exoenzyme
GCA_003590545.1_02350	Ononis	Absent	S	-	-	-	hydrolase activity, acting on acid anhydrides
GCA_003590545.1_02351	Ononis	Absent	S	-	-	-	hydrolase activity, acting on acid anhydrides
GCA_016635095.1_01036	Ononis	Absent	S	-	-	DUF935	Protein of unknown function (DUF935)
GCA_016635095.1_01037	Ononis	Absent	S	-	-	Terminase_6C	Terminase RNaseH-like domain
GCA_016635095.1_01041	Ononis	Absent	S	-	ko:K17733	Peptidase_M15_4	peptidase M15
GCA_016635095.1_01076	Ononis	Absent	S	ycfD	ko:K18850	Cupin_4	Cupin superfamily protein
GCA_016635095.1_01141	Ononis	Absent	S	-	ko:K12209	TrbI	Bacterial conjugation TrbI-like protein
GCA_016635095.1_01219	Ononis	Absent	S	-	-	RelE	RelE toxin of RelE / RelB toxin-antitoxin system
GCA_016635095.1_01228	Ononis	Absent	S	ycfD	ko:K18850	Cupin_4	Cupin superfamily protein
GCA_016635095.1_01278	Ononis	Absent	S	vapC	ko:K07062	PIN	Toxic component of a toxin-antitoxin (TA) module. An RNase
GCA_016635095.1_01281	Ononis	Absent	S	vapC	ko:K18828	PIN	Toxic component of a toxin-antitoxin (TA) module. An RNase
GCA_016635095.1_01282	Ononis	Absent	S	vagC	ko:K18829	MazE_antitoxin	Virulence-associated protein
GCA_016635095.1_01283	Ononis	Absent	S	-	ko:K03200	T4SS	Type IV secretion system proteins
GCA_016635095.1_01300	Ononis	Absent	S	-	-	Phage_rep_O	Bacteriophage replication protein O
GCA_016635095.1_01341	Ononis	Absent	S	-	-	DUF3018	Protein of unknown function (DUF3018)
GCA_016635095.1_01375	Ononis	Absent	S	-	-	PIN	PIN domain
GCA_016635095.1_01420	Ononis	Absent	S	ymbA	ko:K09857	ABC_trans_aux	ABC-type transport auxiliary lipoprotein component
GCA_016635095.1_01465	Ononis	Absent	S	-	ko:K18829	MazE_antitoxin	Virulence-associated protein
GCA_016635095.1_01466	Ononis	Absent	S	-	ko:K18828	PIN	PIN domain
GCA_016635095.1_01509	Ononis	Absent	S	yggU	ko:K09131	DUF167	DUF167
GCA_016635095.1_01521	Ononis	Absent	S	-	-	DUF1493	Protein of unknown function (DUF1493)
GCA_016635095.1_01542	Ononis	Absent	S	-	-	-	protein conserved in bacteria, prophage-related
GCA_016635095.1_01567	Ononis	Absent	S	-	-	Transposase_31	transposase
GCA_016635095.1_01587	Ononis	Absent	S	-	-	Relaxase	PFAM Relaxase mobilization nuclease family protein
GCA_016635095.1_01588	Ononis	Absent	S	-	-	DUF1778,MobC	Bacterial mobilisation protein (MobC)
GCA_016635095.1_01591	Ononis	Absent	S	-	-	Transposase_31	transposase
GCA_016635095.1_01602	Ononis	Absent	S	pilO	-	PAP_PilO	Pilin accessory protein (PilO)
GCA_016635095.1_01678	Ononis	Absent	S	-	ko:K16636	ADPrib_exo_Tox,YopE	ADP-ribosyltransferase exoenzyme
GCA_016635095.1_01689	Ononis	Absent	S	-	-	TraD	Conjugal transfer protein TraD
GCA_016635095.1_01736	Ononis	Absent	S	-	-	DUF1705,Sulfatase	Sulfatase
GCA_016635095.1_01745	Ononis	Absent	S	-	ko:K06919	Prim_Zn_Ribbon,Toprim_3	Toprim domain
GCA_016635095.1_01772	Ononis	Absent	S	-	ko:K21495	Arc	Plasmid stability protein
GCA_016635095.1_01773	Ononis	Absent	S	vapC	ko:K07062	PIN	Toxic component of a toxin-antitoxin (TA) module. An RNase
GCA_016635095.1_01798	Ononis	Absent	S	-	ko:K07062	PIN	Toxic component of a toxin-antitoxin (TA) module. An RNase
132_full_00442	Ononis	Absent	T	-	ko:K07171	PemK_toxin	growth inhibitor
132_full_01818	Ononis	Absent	T	-	-	DUF29	Domain of unknown function DUF29
132_full_01935	Ononis	Absent	T	proQ	ko:K03607	ProQ,ProQ_C	RNA chaperone with significant RNA binding, RNA strand exchange and RNA duplexing activities
159_full_00464	Ononis	Absent	T	-	ko:K07171	PemK_toxin	growth inhibitor
[truncated: 593 more rows]

## Sheet: Table S4
MCMCglmm model outpus for additive and toxin specific models. Posterior distributions and pMCMC values included below are for the specific model only.
Additive DIC	20.2736
Specifiic DIC	0.214565
Delta DIC (add-spec)	20.059
Summary statistics for parasitoid × toxin interactions (specific) model
	post.mean	l-95% CI	u-95% CI	eff.samp	pMCMC	Significant
ParasitoidAabdominalis	-514.29	-800.81	-129.25	3.883	0.00125	**
ParasitoidAabsinthii	-185.41	-589.81	96.78	4.145	0.1725
ParasitoidAervi	-321.18	-585.22	-49.04	22.807	0.03125	*
ParasitoidArhopalosiphi	-192.63	-571.88	38.85	7.264	0.12
ParasitoidAabdominalis:Shiga.MAC	603.68	216.52	1011.62	4.278	< 6e-04	***
ParasitoidAervi:Shiga.MAC	116.87	-190.35	378.79	29.151	0.34
ParasitoidAabdominalis:Shiga	182.06	-436.47	717.7	2.207	0.7525
ParasitoidAervi:Shiga	592.56	192.64	926.48	9.509	0.005	**
ParasitoidAabdominalis:LRR	32.31	-428.7	476.25	2.495	0.88125
ParasitoidAabsinthii:LRR	382.83	-39.01	1052.87	2.841	0.1025
ParasitoidAervi:LRR	93.2	-202.27	427.31	33.036	0.475
ParasitoidAervi:cdtb	551.01	250.02	930.4	11.368	0.01	*
ParasitoidArhopalosiphi:cdtb	-144.41	-521.75	240.52	12.7	0.37875
ParasitoidAervi:YD.repeat	458.63	145.09	735.19	21.467	0.01875	*
ParasitoidArhopalosiphi:YD.repeat	515.56	57.79	965.49	5.003	0.05375	.
